# Supplementary material for: Equality in Maternal and Newborn Health: Modelling Geographic Disparities in Utilisation of Care in Five East African Countries
Source: PLoS One. 2016 Aug 25;11(8):e0162006. doi: 10.1371/journal.pone.0162006 (PMC4999282; doi:10.1371/journal.pone.0162006)
Supplement: S2 File — List includes facility name, owner, and status (all where available), plus latitude, longitude, and ISO codes for study countries. (CSV) [file pone.0162006.s006.csv]

FID	NAME	TYPE	OWNER	STATUS	LONG	LAT	ISO3
0	Chake Chake	District Hospital			39.764831	-5.245054	TZA
1	Mkoani	District Hospital			39.652527	-5.360282	TZA
2	Wete District	District Hospital			39.718953	-5.058727	TZA
3	Micheweni Cottage	Primary Health Care Centre			39.830218	-4.981597	TZA
4	Vitongoji Cottage	Primary Health Care Centre			39.820712	-5.216978	TZA
5	Wesha PHCU+	PHCU+			39.73152	-5.225808	TZA
6	Bogowa PHCU +	PHCU+			39.656238	-5.404024	TZA
7	Makangale PHCU +	PHCU+			39.687656	-4.916649	TZA
8	Ukunjwi PHCU	PHCU			39.686156	-5.035623	TZA
9	Maziwa Ng'ombe PHCU +	PHCU+			39.859973	-4.981487	TZA
10	Pujini PHCU +	PHCU+			39.791507	-5.297269	TZA
11	Wingwi PHCU +	PHCU+			39.807484	-5.022729	TZA
12	Fundo PHCU +	PHCU+			39.652149	-5.046694	TZA
13	Tundauwa PHCU	PHCU+			39.71212	-5.265089	TZA
14	Junguni PHCU	PHCU+			39.706197	-4.999382	TZA
15	Kojani PHCU+	PHCU+			39.842026	-5.095196	TZA
16	Kengeja	PHCU+			39.727467	-5.416028	TZA
17	Konde PHCU +	PHCU+			39.745106	-4.939781	TZA
18	Mnazi Mmoja	Tertiary Hospital			39.189071	-6.165689	TZA
19	Mwembe Ladu	Specialized Hospital			39.20438	-6.159351	TZA
20	Kivunge Cottage	Primary Health Care Centre			39.284034	-5.876567	TZA
21	Makunduchi	Primary Health Care Centre			39.554606	-6.414158	TZA
22	Fuoni PHCU +	PHCU+			39.25501	-6.190557	TZA
23	Chukwani Maternity Home	PHCU+			39.216645	-6.22551	TZA
24	Donge Vijibweni PHCU +	PHCU+			39.252372	-5.940829	TZA
25	Uroa PHCU +	PHCU+			39.424589	-6.097455	TZA
26	Bumbwini Misufini PHCU +	PHCU+			39.195679	-5.967176	TZA
27	Nungwi PHCU +	PHCU+			39.292204	-5.724712	TZA
28	Tumbatu Gomani PHCU +	PHCU+			39.228779	-5.822966	TZA
29	Gamba PHCU +	PHCU+			39.302037	-5.907785	TZA
30	Jambiani PHCU +	PHCU+			39.547581	-6.321139	TZA
31	Muyuni PHCU +	PHCU+			39.455795	-6.360667	TZA
32	Kitope Church Dispensary	PHCU			39.255406	-6.013758	TZA
33	Kitope PHCU	PHCU			39.263774	-6.014423	TZA
34	Mahonda PHCU +	PHCU+			39.250063	-5.987599	TZA
35	Matemwe PHCU +	PHCU+			39.329098	-5.836684	TZA
36	CDS Muyebe	CDS PUBLIC			29.48593	-3.13782	BDI
37	Cds CIYA	CDS CONFESSIONNEL			29.42298	-3.03897	BDI
38	CdS CONA	CDS PUBLIC			29.36369	-3.12916	BDI
39	CDS Ruhanika	CDS PRIVE			29.36913	-2.96852	BDI
40	CDS Ruce	CDS PUBLIC			29.50243	-3.17016	BDI
41	CDS REMA DE KARINZI	CDS PRIVE			29.38757	-2.98472	BDI
42	CDS KIVYUKA	CDS PUBLIC			29.45095	-3.02788	BDI
43	CDS Masare	CDS PUBLIC			29.48877	-3.11215	BDI
44	CDS GAKIZA	CDS PRIVE			29.36788	-3.15234	BDI
45	CDS Ishimwe de Muramba	CDS PRIVE			29.38625	-3.02741	BDI
46	CDS Source de vie	CDS PRIVE			29.4573	-3.06775	BDI
47	CDS MUSIGATI	CDS PUBLIC			29.46023	-3.06779	BDI
48	CDS NGARA	CDS PUBLIC			29.34895	-3.01732	BDI
49	Cds MISUHUKO	CDS PRIVE			29.4206	-2.99688	BDI
50	CDS Buvyuko	CDS PUBLIC			29.34725	-3.05926	BDI
51	CDS NTAMBA	CDS PUBLIC			29.43729	-2.98317	BDI
52	DRAGOPASS AMAGARA ni ikindi de ZINA	CDS PRIVE			29.31484	-3.0384	BDI
53	Hopital Bubanza	HOP CONFESSIONNEL			29.39552	-3.08441	BDI
54	CDS BUBANZA I	CDS CONFESSIONNEL			29.39594	-3.08413	BDI
55	CDS Buramata	CDS PUBLIC			29.34638	-3.1506	BDI
56	CDS La vie	CDS PRIVE			29.31547	-3.27108	BDI
57	Cds AMI DE BURINGA	CDS PRIVE			29.31954	-3.27007	BDI
58	Cds BUTANUKA	CDS PUBLIC			29.43465	-3.14322	BDI
59	Hopital Mpanda	HOP Public			29.403754	-3.159249	BDI
60	Cds MPANDA	CDS PUBLIC			29.40544	-3.17033	BDI
61	Cds la PATIENCE	CDS PRIVE			29.40457	-3.19113	BDI
62	CDS REMESHA	CDS PRIVE			29.40486	-3.191	BDI
63	CDS Gihanga	CDS CONFESSIONNEL			29.30511	-3.19014	BDI
64	CDS Haragakiza de Gihanga	CDS PRIVE			29.30472	-3.19224	BDI
65	Hopital saint Augustin de GIHANGA	HOP CONFESSIONNEL			29.30518	-3.19034	BDI
66	CDS GIHUNGWE	CDS PUBLIC			29.29546	-3.13495	BDI
67	Hopital (POLYCLINIQUE CENTRAL CONFIANCE)	HOP Privé			29.30007	-3.13091	BDI
68	CDS MURENGEZA	CDS PUBLIC			29.373271	-3.203013	BDI
69	CDS VYIZIGIRO	CDS CONFESSIONNEL			29.32598	-3.18	BDI
70	CDS MUZINDA	CDS CONFESSIONNEL			29.4187	-3.25714	BDI
71	CDS Ruyange	CDS PUBLIC			29.41478	-3.25431	BDI
72	CDS NINGA	CDS PUBLIC			29.31662	-3.24077	BDI
73	CdS garukira Muzinda	CDS PRIVE			29.40495	-3.24177	BDI
74	CDS KIRA URAGAKIRA	CDS PRIVE			29.40386	-3.24248	BDI
75	CDS Rugazi	CDS PUBLIC			29.46538	-3.23046	BDI
76	CDS Bubanza Medical Center	CDS PRIVE			29.41051	-3.24603	BDI
77	CDS MUKOMERE	CDS PRIVE			29.42064	-3.26415	BDI
78	CNRSP HANDICAP	CDS PUBLIC			29.3675	-3.36878	BDI
79	CDS Sante pour tous	CDS PRIVE			29.35348	-3.37105	BDI
80	Centre Marthe Robin OPDE	ASSOCIATION			29.355185	-3.37247	BDI
81	CMC Buyenzi	CDS PUBLIC			29.3614	-3.37416	BDI
82	ABUBEF Buyenzi	ASSOCIATION			29.3537	-3.37303	BDI
83	CATB Bujumbura	CDS PUBLIC			29.35935	-3.37277	BDI
84	CDS Nyota	CDS PRIVE			29.35814	-3.37231	BDI
85	CDS SALAMA	CDS PRIVE			29.35693	-3.3684	BDI
86	Infirmerie de la Brigade	CDS PUBLIC			29.35923	-3.37476	BDI
87	CDS DE REFERNCE	CDS PRIVE			29.35532	-3.37323	BDI
88	Hopital (HPRC)	HOP Public			29.36218	-3.3743	BDI
89	CDS Enfants soleil	CDS PUBLIC			29.36447	-3.36861	BDI
90	CDS BWIZA JABE	CDS PUBLIC			29.37044	-3.37088	BDI
91	centre de santé Kira	CDS PRIVE			29.37284	-3.37093	BDI
92	Hopital (BUMEREC)	HOP Privé			29.35097	-3.39299	BDI
93	Centre médical SOS	CDS PRIVE			29.37951	-3.3766	BDI
94	CDS CUBAHIRO	CDS PRIVE			29.3759	-3.37211	BDI
95	CDS SOLIDALITE	CDS PRIVE			29.35391	-3.37005	BDI
96	BRARUDI	CDS PRIVE			29.34938	-3.37154	BDI
97	EPB	CDS PRIVE			29.34631	-3.37709	BDI
98	Hopital (CPLR)	HOP Public			29.36333	-3.3899	BDI
99	Hopital POLYCEB	HOP Privé			29.36862	-3.38067	BDI
100	Hopital Clinique la misericorde	HOP Privé			29.374	-3.38482	BDI
101	Infirmerie Rema	CDS PRIVE			29.3711	-3.38257	BDI
102	CDS SAINT MICHEL	CDS CONFESSIONNEL			29.36758	-3.37993	BDI
103	CDS BUKIRIRO	CDS PRIVE			29.3819	-3.34233	BDI
104	CDS Life Clinic Ubuzima de Cibitoke	CDS PRIVE			29.35535	-3.43497	BDI
105	Centre de sante Lumiere pour tous	CDS PRIVE			29.37573	-3.32783	BDI
106	CdS Michel	ASSOCIATION			29.37138	-3.33314	BDI
107	CdS Alibu	CDS PRIVE			29.33375	-3.32751	BDI
108	CdS Cesabu	CDS PRIVE			29.35105	-3.33681	BDI
109	CDS La Vie	CDS PRIVE			29.33706	-3.33706	BDI
110	GENNESARETH	CDS PRIVE			29.39006	-3.33186	BDI
111	Centre médico-orthopédique	CDS PRIVE			29.388	-3.33051	BDI
112	CdS IZERE	CDS PRIVE			29.38837	-3.31811	BDI
113	CDS C	SAKIM 003	BDI		29.38538	-3.3374	CDS PRIVE
114	CdS Kigobe	CDS CONFESSIONNEL			29.39423	-3.35361	BDI
115	Centre communautaire Kamenge	CDS PUBLIC			29.38468	-3.35534	BDI
116	CDS KWIZERA	CDS PRIVE			29.38828	-3.35782	BDI
117	CDS VYIZIGIRO	CDS PRIVE			29.38828	-3.36111	BDI
118	CDS NTASEKA	CDS PRIVE			29.38565	-3.34863	BDI
119	ALUMA	ASSOCIATION			29.3862	-3.33969	BDI
120	CDS Twizere	CDS PRIVE			29.38318	-3.34969	BDI
121	CdS kamenge	CDS PUBLIC			29.38805	-3.33475	BDI
122	CDS Espoir	CDS PRIVE			29.38317	-3.33462	BDI
123	CdS Mirango I	CDS CONFESSIONNEL			29.3912	-3.34267	BDI
124	CDS SAINT DAVID	CDS PRIVE			29.3683	-3.33871	BDI
125	CdS Mutakura	CDS PUBLIC			29.36876	-3.3374	BDI
126	Hopital militaire de kamenge	HOP Public			29.38756	-3.36953	BDI
127	Hopital Clinique VAN - NORMAN	HOP CONFESSIONNEL			29.37217	-3.34613	BDI
128	CDS REMA	CDS PRIVE			29.38172	-3.35914	BDI
129	CDS LA CHARITE	CDS PRIVE			29.37198	-3.33242	BDI
130	Cds Amani	CDS PRIVE			29.37403	-3.33407	BDI
131	Cds Saint KIZITO	CDS CONFESSIONNEL			29.3471	-3.36402	BDI
132	CDS Source de vie(alias agasabirwa)	CDS PRIVE			29.37706	-3.32593	BDI
133	CDS HUMURA	CDS PRIVE			29.38898	-3.34391	BDI
134	Centre de santé communautaire	CDS PRIVE			29.38497	-3.33999	BDI
135	CdS Kinama	CDS CONFESSIONNEL			29.38102	-3.33201	BDI
136	Cds LUMIERE	CDS PRIVE			29.38067	-3.34054	BDI
137	CDS BUTERERE 2	CDS PUBLIC			29.34231	-3.34001	BDI
138	CDS UMUCO	CDS PRIVE			29.38802	-3.33511	BDI
139	Cds ESPOIR KIRA	CDS PRIVE			29.36811	-3.34523	BDI
140	Hopital CHUK	HOP Public			29.38541	-3.35545	BDI
141	CDS kadeyo	CDS PRIVE			29.37694	-3.34235	BDI
142	CdS Ngagara	CDS PUBLIC			29.37296	-3.35203	BDI
143	CdS Amahoro	CDS PRIVE			29.37682	-3.32697	BDI
144	CdS Munezero	CDS PRIVE			29.3873	-3.34609	BDI
145	CDS Butere	CDS PUBLIC			29.34303	-3.33083	BDI
146	Hopital (CNPK)	HOP Public			29.39355	-3.35636	BDI
147	CDS Eden	CDS PRIVE			29.38001	-3.33736	BDI
148	Hope Gog Center	CDS PRIVE			29.37865	-3.33503	BDI
149	CdS Korineza	CDS PRIVE			29.37914	-3.33181	BDI
150	CdS Kanyosha	CDS PUBLIC			29.36117	-3.43469	BDI
151	Hopital CMCK	HOP Privé			29.35716	-3.41796	BDI
152	CdS Abanyagihugu	CDS PRIVE			29.35538	-3.43497	BDI
153	CDS Dusenge	CDS PRIVE			29.37045	-3.42314	BDI
154	CDS ukwizera	CDS PRIVE			29.36069	-3.42746	BDI
155	CDS Tabaruka	CDS PRIVE			29.34869	-3.41652	BDI
156	CDS Kinindo Croix Rouge	ASSOCIATION			29.35089	-3.41058	BDI
157	CDS MPIMBA	CDS PUBLIC			29.36784	-3.41001	BDI
158	CDS MUSAGA	CDS PUBLIC			29.37024	-3.41362	BDI
159	CdS Misercorde	CDS CONFESSIONNEL			29.37045	-3.41574	BDI
160	CdS Life Clinic Ubuzima	CDS PRIVE			29.36118	-3.42009	BDI
161	Hopital CLINIQUE SAINT- JEAN	HOP Privé			29.36141	-3.39683	BDI
162	CDS BUKIRIRO	CDS PRIVE			29.35424	-3.43886	BDI
163	CDS MPORE	CDS PRIVE			29.36369	-3.4138	BDI
164	Centre de Santé Communautaire de MUSAGA	CDS PRIVE			29.36647	-3.40693	BDI
165	CDS LA VICTOIRE	CDS PRIVE			29.35809	-3.42956	BDI
166	Bethel	CDS PRIVE			29.35588	-3.43359	BDI
167	CMPK	CDS PRIVE			29.3642	-3.42698	BDI
168	CDS UMUVYEYI	CDS PUBLIC			29.35536	-3.4312	BDI
169	CDS Ruziba	CDS PUBLIC			29.34949	-3.47113	BDI
170	CDS TUYISABE	CDS PRIVE			29.35136	-3.45535	BDI
171	CDS Nkorerineza	CDS PRIVE			29.3682	-3.42704	BDI
172	Bethesida	CDS PRIVE			29.34931	-3.4678	BDI
173	CDS REMESHABARWAYI	CDS PRIVE			29.35108	-3.47388	BDI
174	CDS VYIZIGIRO	CDS PRIVE			29.34978	-3.46852	BDI
175	CDS kira	CDS PRIVE			29.3515	-3.4723	BDI
176	CDS Benga	CDS PUBLIC			29.44353	-3.32179	BDI
177	CDS IZERE	CDS PRIVE			29.41332	-3.43393	BDI
178	P.S. BUHONGA	Poste secondaire			29.40964	-3.43323	BDI
179	CDS Mon Calme	CDS PRIVE			29.24882	-3.33393	BDI
180	CDS Gatumba	CDS PUBLIC			29.24827	-3.33291	BDI
181	CDS Karunga	CDS PRIVE			29.45976	-3.33255	BDI
182	CDS KANAMA	CDS PRIVE			29.38865	-3.39555	BDI
183	SOSADA	ASSOCIATION			29.38425	-3.39718	BDI
184	CDS PERA	CDS PRIVE			29.41607	-3.39942	BDI
185	CDS Kibuye	CDS PUBLIC			29.50951	-3.39268	BDI
186	CDS MATYAZO	CDS PUBLIC			29.4559	-3.28077	BDI
187	Kira­neza	CDS PRIVE			29.27282	-3.33967	BDI
188	Kirekura	CDS PUBLIC			29.38456	-3.26834	BDI
189	KIREKURA	CDS PUBLIC			29.38456	-3.26834	BDI
190	Cds KIROMBWE	CDS PUBLIC			29.44136	-3.39075	BDI
191	GAHABWA	CDS PUBLIC			29.45073	-3.36102	BDI
192	CDS RUYAGA	CDS PUBLIC			29.40874	-3.41534	BDI
193	MUBIMBI	CDS PUBLIC			29.49515	-3.28327	BDI
194	KINAMA	CDS PUBLIC			29.51972	-3.3096	BDI
195	KINAMA	CDS PRIVE			29.51822	-3.30044	BDI
196	KIYENZI	CDS PUBLIC			29.41424	-3.4544	BDI
197	CDS Mageyo	CDS PUBLIC			29.50811	-3.32676	BDI
198	CdS Père Gabriel BARAKANA de Kiriri	CDS CONFESSIONNEL			29.40711	-3.38465	BDI
199	HARAGAKIZA	CDS PRIVE			29.39941	-3.45746	BDI
200	CDS GISHINGANO	CDS PUBLIC			29.4183	-3.35421	BDI
201	CDS KIRA	CDS PRIVE			29.49294	-3.37314	BDI
202	Nkorerineza	CDS PRIVE			29.3682	-3.42704	BDI
203	RUBIRIZI	CDS PUBLIC			29.39778	-3.30344	BDI
204	RUHINGA	CDS PUBLIC			29.52505	-3.35491	BDI
205	Rukaramu	CDS PUBLIC			29.31153	-3.32268	BDI
206	RUKARAMU	CDS PUBLIC			29.48405	-3.34456	BDI
207	CDS RUSHUBI	CDS PUBLIC			29.2516	-3.33454	BDI
208	Hopital Rushubi	HOP Public			29.48336	-3.34553	BDI
209	CDS Sororezo	CDS CONFESSIONNEL			29.40529	-3.38562	BDI
210	CDS VYIZIGIRO	CDS PRIVE			29.4066	-3.38806	BDI
211	CDS BORA UZIMA	CDS PRIVE			29.26894	-3.33759	BDI
212	CDS KOMERA	CDS PRIVE			29.25763	-3.33604	BDI
213	Santé pour Tous	CDS PRIVE			29.38425	-3.39718	BDI
214	Cds MUKONKO	CDS PUBLIC			29.46365	-3.51238	BDI
215	CDS BUGARAMA	CDS PUBLIC			29.3573	-3.69256	BDI
216	CDS BURIMA 1	CDS PUBLIC			29.4096	-3.48929	BDI
217	mutambu	CDS PUBLIC			29.42907	-3.52868	BDI
218	CDS CASHI	CDS PUBLIC			29.32994	-3.67881	BDI
219	GITAZA	CDS PUBLIC			29.34595	-3.61629	BDI
220	Cds KIRA	CDS PRIVE			29.36891	-3.60007	BDI
221	Hopital kabezi	HOP Public			29.34904	-3.53668	BDI
222	kabezi	CDS PUBLIC			29.34862	-3.53656	BDI
223	kimina	CDS PUBLIC			29.36887	-3.49891	BDI
224	CDS MAGARA I	CDS PUBLIC			29.31996	-3.72705	BDI
225	CDS Saint Goerges	CDS CONFESSIONNEL			29.36	-3.62	BDI
226	MAGARA 2	CDS PRIVE			29.31981	-3.72652	BDI
227	MAGARA 3	CDS CONFESSIONNEL			29.31849	-3.72655	BDI
228	mubone	CDS PUBLIC			29.39235	-3.51019	BDI
229	Centre des urgences obstétricales de kabezi	Hopital ONG			29.35115	-3.538014	BDI
230	CDS DUSHIME	CDS PRIVE			29.39439	-3.61538	BDI
231	CDS MUHUTA	CDS PUBLIC			29.3932	-3.61579	BDI
232	CDS RUHUKA	CDS PRIVE			29.46677	-3.51117	BDI
233	Cds MUTUMBA	CDS CONFESSIONNEL			29.36191	-3.58831	BDI
234	CdS Rutongo	CDS PUBLIC			29.45619	-3.63781	BDI
235	CdS Mugongo	CDS PUBLIC			29.56432	-3.40848	BDI
236	CdS Ijenda	CDS CONFESSIONNEL			29.58471	-3.4735	BDI
237	Hôpital Ijenda	HOP CONFESSIONNEL			29.58471	-3.4735	BDI
238	CDS MATARA	CDS CONFESSIONNEL			29.47963	-3.48166	BDI
239	Cds MAYUYU	CDS PUBLIC			29.5091	-3.57721	BDI
240	CdS Rukina	CDS PUBLIC			29.510232	-3.516035	BDI
241	CdS Bikanka	CDS PUBLIC			29.561948	-3.548454	BDI
242	CdS Nyabibondo	CDS PUBLIC			29.48495	-3.44306	BDI
243	CdS Nyabiraba	CDS PUBLIC			29.471622	-3.464643	BDI
244	CdS Kankima	CDS PUBLIC			29.51836	-3.43894	BDI
245	CdS Rwibaga	CDS PUBLIC			29.53916	-3.47133	BDI
246	Hôpital Rwibaga	HOP Public			29.53916	-3.47133	BDI
247	CdS Bugeni	CDS PUBLIC			29.65092	-4.05539	BDI
248	CdS Buhinga	CDS CONFESSIONNEL			29.73302	-4.04255	BDI
249	CdS Murinda	CDS CONFESSIONNEL			29.55686	-3.94601	BDI
250	CdS Bwatemba	CDS PUBLIC			29.63049	-4.08047	BDI
251	CdS Gahago	CDS PUBLIC			29.6825	-4.06412	BDI
252	CdS Gisanze	CDS PUBLIC			29.64706	-3.98181	BDI
253	CdS Nyantobo	CDS PUBLIC			29.60782	-3.99645	BDI
254	CdS Bamba	CDS PUBLIC			29.76198	-3.94062	BDI
255	CdS Kajabure	CDS PUBLIC			29.56188	-3.98428	BDI
256	Hopital Clinique Kigutu	HOP Privé			29.54333	-4.05079	BDI
257	CdS Kiremba	CDS CONFESSIONNEL			29.67065	-3.94452	BDI
258	CdS Ndagano	CDS PUBLIC			29.67246	-4.01204	BDI
259	CdS Gitsiro	CDS PUBLIC			29.57049	-4.01536	BDI
260	CdS Mubuga	CDS CONFESSIONNEL			29.34771	-3.80768	BDI
261	CdS Bururi	CDS PUBLIC			29.661	-3.95	BDI
262	CdS Rema	CDS PRIVE			29.62212	-3.94925	BDI
263	Hôpital Bururi	HOP Public			29.625397	-3.950042	BDI
264	CdS Munini	CDS PUBLIC			29.83522	-3.98285	BDI
265	CdS Muzenga I	CDS PUBLIC			29.681687	-3.946148	BDI
266	CdS Buta	CDS CONFESSIONNEL			29.70693	-3.95716	BDI
267	CdS Nyagatovu	CDS PUBLIC			29.717522	-3.971549	BDI
268	CdS Nyavyamo	CDS CONFESSIONNEL			29.69733	-3.91063	BDI
269	CdS Rweza	CDS PUBLIC			29.60702	-4.10638	BDI
270	Infirmerie de la Prison de Bururi	CDS PUBLIC			29.62034	-3.94747	BDI
271	CdS Bigomogomo	CDS CONFESSIONNEL			29.81512	-3.93973	BDI
272	CdS CONDI	CDS PUBLIC			29.836062	-3.797393	BDI
273	CdS Butwe	CDS CONFESSIONNEL			29.72241	-3.77567	BDI
274	CdS Nyagihotora	CDS CONFESSIONNEL			29.73741	-3.69853	BDI
275	CdS Kajondi	CDS PUBLIC			29.77931	-3.88267	BDI
276	CdS Don Pascal	CDS PRIVE			29.68737	-3.76477	BDI
277	CdS Kibezi	CDS PUBLIC			29.51689	-3.69986	BDI
278	CdS Kiryama	CDS PUBLIC			29.61174	-3.792	BDI
279	CdS Kivubo	CDS PUBLIC			29.72016	-3.85849	BDI
280	CdS IZERE	CDS PRIVE			29.68559	-3.76003	BDI
281	CdS Matana	CDS PUBLIC			29.40522	-3.78079	BDI
282	Hopital Matana	HOP Public			29.68356	-3.76762	BDI
283	CdS Nyagasasa	CDS PUBLIC			29.59037	-3.59385	BDI
284	CdS Muheka	CDS PUBLIC			29.48991	-4.06079	BDI
285	CdS Muhweza	CDS PUBLIC			29.37336	-3.73467	BDI
286	CdS Muramba	CDS PUBLIC			29.445633	-3.792752	BDI
287	CdS Rumeza	CDS CONFESSIONNEL			29.62931	-3.821343	BDI
288	CdS Rutovu	CDS PUBLIC			29.844711	-3.881089	BDI
289	Hôpital Rutovu	HOP Public			29.85489	-3.885469	BDI
290	CdS Mwumba	CDS CONFESSIONNEL			29.60071	-3.74569	BDI
291	CdS Ndago	CDS PUBLIC			29.66104	-3.88766	BDI
292	CdS Nema	CDS PRIVE			29.69389	-3.7535	BDI
293	CdS Kiruri	CDS PUBLIC			29.67065	-3.94452	BDI
294	CdS Ruvumvu	CDS PUBLIC			29.66336	-3.83163	BDI
295	CdS Vyuya	CDS PUBLIC			29.66269	-3.70707	BDI
296	CdS Mariza	CDS PUBLIC			29.46825	-3.73752	BDI
297	CdS Remeshanya	CDS PRIVE			29.52002	-3.99579	BDI
298	CdS Suhuka	CDS PRIVE			29.52072	-3.99522	BDI
299	CdS Saint Phillipe	CDS PRIVE			29.42606	-3.85138	BDI
300	CdS Ami des malades	CDS PRIVE			29.49247	-4.06612	BDI
301	CdS Cabara	CDS PUBLIC			29.51377	-4.10747	BDI
302	CdS Karonda I	CDS CONFESSIONNEL			29.50432	-4.08156	BDI
303	CdS Karonda II	CDS PRIVE			29.49411	-4.08583	BDI
304	CdS Gatete	CDS PUBLIC			29.48434	-4.04076	BDI
305	CdS Murago	CDS CONFESSIONNEL			29.74204	-4.01143	BDI
306	CdS Buruhukiro	CDS PUBLIC			29.49448	-4.00756	BDI
307	CdS Kagongo	CDS CONFESSIONNEL			29.38527	-3.85398	BDI
308	CdS Kigwena I	CDS CONFESSIONNEL			29.53339	-4.14249	BDI
309	CdS Kigwena II	CDS PRIVE			29.51448	-4.09894	BDI
310	CdS Kinama	CDS PUBLIC			29.55906	-3.87774	BDI
311	CdS Bubera	CDS CONFESSIONNEL			29.50275	-3.91822	BDI
312	CdS Kizuga	CDS PUBLIC			29.87976	-3.8145	BDI
313	CdS Kaze	CDS PRIVE			29.39428	-3.8807	BDI
314	CdS Kizuka	CDS PUBLIC			29.54517	-3.76183	BDI
315	CdS Shika	CDS PRIVE			29.40017	-3.90139	BDI
316	CdS Muyama	CDS PUBLIC			29.53732	-3.83039	BDI
317	CdS Maramvya	CDS PUBLIC			29.43757	-3.97404	BDI
318	CdS Mayengo	CDS CONFESSIONNEL			29.6838	-3.7677	BDI
319	CdS Musave	CDS PRIVE			29.39571	-3.83854	BDI
320	CdS Minago	CDS PUBLIC			29.52023	-4.11817	BDI
321	CdS Bitare	CDS CONFESSIONNEL			29.35629	-3.82274	BDI
322	CdS Mudende	CDS CONFESSIONNEL			29.57848	-3.89515	BDI
323	CdS Mugara	CDS CONFESSIONNEL			29.51738	-3.88975	BDI
324	CdS Ramutsa	CDS PRIVE			29.50891	-4.05748	BDI
325	CdS muhuzu	CDS PUBLIC			29.583502	-3.870195	BDI
326	CdS Muyange	CDS PUBLIC			29.47717	-3.8223	BDI
327	CdS Ruhora	CDS PUBLIC			29.50562	-3.82002	BDI
328	CdS Mutambara	CDS PUBLIC			29.45629	-4.00557	BDI
329	Infirmerie de la Prison de Rumonge	CDS PUBLIC			29.46641	-4.00854	BDI
330	CdS Muzenga II	CDS PUBLIC			29.84752	-3.88044	BDI
331	CdS Nyagasaka	CDS PUBLIC			29.53322	-3.967665	BDI
332	CdS Rutumo	CDS PRIVE			29.3258	-3.73501	BDI
333	ABUBEF Rumonge	ASSOCIATION			29.44021	-3.97504	BDI
334	Cabinet Médical MEDISER	CDS PRIVE			29.4451	-3.98473	BDI
335	CdS Birimba	CDS CONFESSIONNEL			29.44687	-3.97736	BDI
336	CdS Rumonge	CDS PUBLIC			29.43968	-3.97533	BDI
337	Hôpital Rumonge	HOP Public			29.44019	-3.97563	BDI
338	CdS Saint Bertrand	CDS PRIVE			29.44136	-3.97829	BDI
339	CdS Kwizera	CDS PRIVE			29.40425	-3.90528	BDI
340	CdS Nema	CDS PRIVE			29.43613	-3.97174	BDI
341	CdS Saint Sauveur	CDS PRIVE			29.43581	-3.97278	BDI
342	CdS Shima	CDS PRIVE			29.44011	-3.97245	BDI
343	Hopital Clinique Saint David	HOP Privé			29.43802	-3.97489	BDI
344	Cankuzo	CDS PUBLIC			30.55291	-3.21986	BDI
345	CDS Cendajuru	CDS CONFESSIONNEL			30.59106	-3.30177	BDI
346	CDS Gashirwe	CDS PUBLIC			30.58238	-3.36766	BDI
347	Gitanga	CDS PUBLIC			30.53005	-3.07473	BDI
348	HUMURE	CDS PUBLIC			30.58599	-3.11102	BDI
349	KIGARIKA	CDS PUBLIC			30.6147	-3.2799	BDI
350	Murehe	CDS PUBLIC			30.40642	-3.1971	BDI
351	MUSENYI	CDS PUBLIC			30.613	-3.21493	BDI
352	CDS MUYAGA	CDS CONFESSIONNEL			30.70692	-3.19604	BDI
353	Nyamugari	CDS PUBLIC			30.55545	-3.33194	BDI
354	Nyarurambi	CDS PUBLIC			30.45422	-3.15206	BDI
355	Kigamba	CDS PUBLIC			30.53005	-3.07473	BDI
356	MINYARE	CDS PUBLIC			30.49279	-3.21758	BDI
357	Shinge	CDS PUBLIC			30.55812	-2.96035	BDI
358	Twinkwavu	CDS PUBLIC			30.65528	-3.26311	BDI
359	Hôpital Cankuzo	HOP Public			30.5529	-3.21994	BDI
360	Rusigabangazi	CDS PUBLIC			30.77893	-3.24505	BDI
361	CAMAZI	CDS PUBLIC			30.7702	-3.19991	BDI
362	CDS Gitwenge	CDS CONFESSIONNEL			30.67125	-3.06741	BDI
363	Kibimba	CDS PUBLIC			30.70453	-3.1245	BDI
364	CDS Murore	CDS PUBLIC			30.61909	-2.99812	BDI
365	Hopital Murore	HOP Public			30.66408	-3.1878	BDI
366	Gishungo	CDS CONFESSIONNEL			30.70453	-3.1245	BDI
367	Munzenze	CDS PUBLIC			30.75691	-3.02274	BDI
368	MURAGO	CDS PUBLIC			30.69377	-3.2568	BDI
369	Ntunda	CDS PUBLIC			30.79186	-3.09111	BDI
370	NYURO	CDS PUBLIC			30.65004	-3.16391	BDI
371	CDS Ruramba	CDS PUBLIC			30.58599	-3.11102	BDI
372	Rutsindu	CDS PUBLIC			30.76259	-3.04812	BDI
373	BUHAYIRA	CDS PUBLIC			29.28448	-2.9556	BDI
374	Cds RUHAGARIKE	CDS PUBLIC			29.19589	-2.96721	BDI
375	Cds MIKASHU	CDS PRIVE			29.42462	-2.93196	BDI
376	Buganda Adventiste	CDS CONFESSIONNEL			29.20032	-2.94433	BDI
377	Mahande	CDS PRIVE			29.23297	-2.86286	BDI
378	Alibu Mparambo	CDS CONFESSIONNEL			29.07826	-2.81629	BDI
379	MUNYIKA	CDS PRIVE			29.08207	-2.81878	BDI
380	CDS MURWI	CDS PUBLIC			29.1961	-2.6384	BDI
381	RUGANO	CDS PRIVE			29.27179	-2.94475	BDI
382	Cds RUKANA	CDS PUBLIC			29.05503	-2.73635	BDI
383	cibitoke	CDS PUBLIC			29.12546	-2.88109	BDI
384	Hopital cibitoke	HOP Public			29.12485	-2.88092	BDI
385	kira	CDS PRIVE			29.07968	-2.81485	BDI
386	RUGOMBO	CDS PUBLIC			29.08051	-2.81622	BDI
387	Ebeneser	CDS PRIVE			29.12364	-2.88858	BDI
388	SOS cibitoke	CDS PRIVE			29.11997	-2.89164	BDI
389	Buhoro	CDS PUBLIC			29.184574	-2.719322	BDI
390	BUMBA	CDS PUBLIC			29.35526	-2.85186	BDI
391	Busesa	CDS PUBLIC			29.18234	-2.74912	BDI
392	CDS Butara	CDS PUBLIC			29.33653	-2.88423	BDI
393	Nyabugimbu	CDS PUBLIC			29.15869	-2.76867	BDI
394	Camakombe	CDS PUBLIC			29.05632	-2.70506	BDI
395	CDS GAHABURA	CDS PUBLIC			29.28706	-2.89249	BDI
396	HOPITAL MABAYI	HOP Public			29.24421	-2.71231	BDI
397	CdS IZERE	CDS PRIVE			29.14205	-2.64104	BDI
398	NDORA	CDS PRIVE			29.38085	-2.90867	BDI
399	CDS RUSENDA	CDS PUBLIC			29.26355	-2.82297	BDI
400	CDS BUTAHANA	CDS PUBLIC			29.25195	-2.74079	BDI
401	CDS MASANGO	CDS CONFESSIONNEL			29.07968	-2.81485	BDI
402	Cds MIREMERA	CDS PUBLIC			29.12137	-2.79447	BDI
403	Buseruko	CDS PUBLIC			29.12952	-2.79722	BDI
404	CDS Nderama	CDS PRIVE			29.20137	-2.88572	BDI
405	CdS NYAMAKARABO	CDS PUBLIC			29.08861	-2.65702	BDI
406	CdS UMWIZERO	CDS PRIVE			29.08249	-2.65045	BDI
407	Cds Amagara yacu	CDS PRIVE			29.38122	-2.94387	BDI
408	Nyarusebeyi	CDS PUBLIC			29.22634	-2.75749	BDI
409	CdS Rubirizi	CDS PUBLIC			29.07739	-2.73991	BDI
410	Rubona	CDS PUBLIC			29.1613	-2.6798	BDI
411	CdS Santé pour tous	CDS PRIVE			29.1081	-2.75239	BDI
412	Infirmerie du Marché Nyeshenza	CDS PRIVE			29.1078	-2.75201	BDI
413	Mugina	CDS PUBLIC			29.10503	-2.75577	BDI
414	RUHORORO	CDS PUBLIC			29.21822	-2.63268	BDI
415	Rusagara	CDS CONFESSIONNEL			29.10619	-2.74344	BDI
416	Rutorero	CDS PRIVE			29.27675	-2.74949	BDI
417	RUTABO	CDS PUBLIC			29.27737	-2.74714	BDI
418	CdS Ruziba	CDS PUBLIC			29.10146	-2.70107	BDI
419	CdS TABARA	CDS PRIVE			29.09743	-2.692	BDI
420	SEHE	CDS PUBLIC			29.46126	-2.936371	BDI
421	CDS NDORA	CDS PUBLIC			29.32512	-2.80854	BDI
422	Bukinga	CDS PUBLIC			29.87475	-3.29759	BDI
423	Gasunu	CDS PUBLIC			29.97399	-3.35061	BDI
424	Giheta	CDS PUBLIC			29.8622	-3.37042	BDI
425	CDS Kibimba	CDS CONFESSIONNEL			29.79911	-3.29547	BDI
426	Hopital Kibimba	HOP CONFESSIONNEL			29.79921	-3.29601	BDI
427	Mubuga	CDS PUBLIC			30.02656	-3.41622	BDI
428	Mungwa	CDS PUBLIC			29.88073	-3.45133	BDI
429	Murayi	CDS CONFESSIONNEL			29.825343	-3.286344	BDI
430	Mushasha	CDS PUBLIC			29.93589	-3.44095	BDI
431	La Sagesse	CDS PRIVE			29.93847	-3.45166	BDI
432	CMM	CDS PRIVE			29.92349	-3.42764	BDI
433	Ceru	CDS PUBLIC			29.96756	-3.45204	BDI
434	MMK	CDS CONFESSIONNEL			29.90786	-3.40205	BDI
435	Rutoki	CDS PUBLIC			29.86854	-3.48707	BDI
436	Hopital Sainte Thérèse de GITEGA à SONGA	HOP CONFESSIONNEL			29.9491	-3.46192	BDI
437	ABUBEF Gitega	ASSOCIATION			29.93303	-3.42527	BDI
438	Cabinet Medical Nduwumwami	CDS PRIVE			29.94577	-3.43302	BDI
439	Gitega	CDS PUBLIC			29.93482	-3.4223	BDI
440	Hopital Gitega	HOP Public			29.93392	-3.4212	BDI
441	Prison	CDS PUBLIC			29.9352	-3.42617	BDI
442	SOS	CDS PRIVE			29.93736	-3.4443	BDI
443	Nyamugari	CDS PRIVE			29.92235	-3.42846	BDI
444	Clinique vision sante	CDS PRIVE			29.92639	-3.42685	BDI
445	notre dame d'afrique	CDS CONFESSIONNEL			29.91891	-3.42745	BDI
446	Rutegama	CDS CONFESSIONNEL			29.94605	-3.41183	BDI
447	Buhinda	CDS PUBLIC			30.0829	-3.60824	BDI
448	Bukirasazi	CDS PUBLIC			29.96524	-3.70136	BDI
449	Buraza	CDS PUBLIC			29.90315	-3.74662	BDI
450	Karoba	CDS PUBLIC			29.92794	-3.51344	BDI
451	Hopital de Kibuye	HOP CONFESSIONNEL			29.97972	-3.665	BDI
452	Makebuko	CDS PUBLIC			30.00242	-3.60284	BDI
453	Bungere	CDS PUBLIC			29.97726	-3.51676	BDI
454	Murenda	CDS PUBLIC			29.95095	-3.60193	BDI
455	Maramvya	CDS PUBLIC			29.97669	-3.55128	BDI
456	Nyarunazi	CDS PUBLIC			29.95915	-3.78531	BDI
457	Nyamagandika	CDS CONFESSIONNEL			29.96922	-3.63661	BDI
458	Gisikara	CDS PUBLIC			30.04571	-3.66621	BDI
459	Buhoro	CDS CONFESSIONNEL			30.04939	-3.51786	BDI
460	Bugendana	CDS PUBLIC			29.91333	-3.23415	BDI
461	Rwisabi	CDS CONFESSIONNEL			29.87029	-3.09542	BDI
462	Gitongo	CDS CONFESSIONNEL			29.872	-3.18137	BDI
463	Mugera	CDS CONFESSIONNEL			29.96324	-3.32304	BDI
464	Busangana	CDS PUBLIC			29.89957	-3.25849	BDI
465	CDS Mutaho	CDS PUBLIC			29.8621	-3.15448	BDI
466	Hopital Mutaho	HOP Public			29.86251	-3.15472	BDI
467	CDS Mutoyi	CDS CONFESSIONNEL			29.97704	-3.21863	BDI
468	Hopital Mutoyi	HOP CONFESSIONNEL			29.97704	-3.21863	BDI
469	Nkanda	CDS PUBLIC			29.961654	-3.266216	BDI
470	Nzove	CDS PUBLIC			29.84513	-3.0992	BDI
471	Kirimbi	CDS CONFESSIONNEL			29.9245	-3.28428	BDI
472	bukoro	CDS PUBLIC			29.86884	-3.54442	BDI
473	Poste secondaire Nyabiraba	Poste secondaire			29.8964	-3.55891	BDI
474	Nyakarambo	CDS PUBLIC			29.84367	-3.68594	BDI
475	CDS Nyarusange	CDS PUBLIC			29.80857	-3.57735	BDI
476	Mahwa	CDS PUBLIC			29.77911	-3.80955	BDI
477	Mugaruro	CDS PUBLIC			29.90779	-3.59097	BDI
478	Nyangwa	CDS CONFESSIONNEL			29.7632	-3.64268	BDI
479	Murambi	CDS PUBLIC			29.82944	-3.61866	BDI
480	mpunge	CDS PUBLIC			29.77722	-3.6482	BDI
481	Hopital Ntita	HOP CONFESSIONNEL			29.87733	-3.67843	BDI
482	Ntita	CDS CONFESSIONNEL			29.87712	-3.67825	BDI
483	Ryansoro	CDS PUBLIC			29.79	-3.71	BDI
484	Gishubi	CDS PUBLIC			29.86248	-3.62719	BDI
485	Rurimbi	CDS PUBLIC			29.91039	-3.64711	BDI
486	Nyabiraba	CDS CONFESSIONNEL			29.89025	-3.56407	BDI
487	CDS BUGENYUZI	CDS CONFESSIONNEL			30.06257	-3.09471	BDI
488	NTUNDA	CDS PUBLIC			30.1238	-2.99258	BDI
489	BUHINDYE	CDS PUBLIC			30.01791	-3.03982	BDI
490	CDS GITARAMUKA	Poste secondaire			30.17479	-2.98172	BDI
491	CDS GITARAMUKA	CDS CONFESSIONNEL			30.17262	-2.98116	BDI
492	Masabo	CDS PUBLIC			30.07443	-3.14913	BDI
493	KANYANGE	CDS PUBLIC			30.22412	-3.11858	BDI
494	CDS Kiranda	CDS PUBLIC			30.12131	-3.05649	BDI
495	RUGAZI	CDS PUBLIC			30.04504	-3.0177	BDI
496	Nyakabugu	CDS PUBLIC			30.09622	-3.04375	BDI
497	NYARUHINDA	CDS PUBLIC			30.22937	-2.96274	BDI
498	CDS Rudaraza	CDS PUBLIC			30.21051	-3.06621	BDI
499	CDS RUJONGANIKWA	CDS PUBLIC			30.23196	-3.0129	BDI
500	Rukamba	CDS PUBLIC			30.10908	-3.15718	BDI
501	Hopital de Buhiga	HOP Public			30.15868	-3.03356	BDI
502	BUHIGA	CDS PUBLIC			30.17568	-3.02553	BDI
503	Karusi	CDS PUBLIC			30.16679	-3.10327	BDI
504	Gatonde	CDS CONFESSIONNEL			30.19489	-3.24977	BDI
505	GIKOMBE	CDS PUBLIC			30.08731	-3.24561	BDI
506	GISIMBAWAGA	CDS PUBLIC			30.21619	-3.17037	BDI
507	CDS SAGARA	CDS PUBLIC			30.22911	-3.23602	BDI
508	CDS MUGOGO	CDS PUBLIC			29.96518	-3.07013	BDI
509	CDS Gihogazi	CDS PUBLIC			30.00148	-3.12667	BDI
510	RUSAMAZA	CDS PUBLIC			30.01873	-3.17251	BDI
511	CDS NYABIKERE	CDS PUBLIC			30.11088	-3.26524	BDI
512	Nyabibuye	CDS PUBLIC			30.02467	-3.33135	BDI
513	CDS Nyarunazi	CDS PUBLIC			30.14545	-3.305	BDI
514	CDS NYARURAMBI	CDS PUBLIC			30.0718	-3.3359	BDI
515	RABIRO	CDS PUBLIC			30.24804	-3.19937	BDI
516	Ruganira	CDS PUBLIC			29.90569	-3.15598	BDI
517	RUGWIZA	CDS PUBLIC			30.13421	-3.20505	BDI
518	CDS RUSI	CDS PUBLIC			30.06545	-3.21892	BDI
519	CDS Bibara	CDS CONFESSIONNEL			30.27041	-3.16232	BDI
520	Gahombo	CDS PUBLIC			29.73188	-2.97019	BDI
521	Hopital gahombo	HOP Public			29.73174	-2.97008	BDI
522	gakenke	CDS PRIVE			29.63916	-3.01474	BDI
523	rukago	CDS PUBLIC			29.72754	-2.98693	BDI
524	GATARA	CDS CONFESSIONNEL			29.649	-2.98469	BDI
525	Kanyankuru	Poste secondaire			29.70647	-2.93463	BDI
526	KIBARIBARI	CDS PUBLIC			29.68361	-2.97685	BDI
527	muhanga II	CDS PUBLIC			29.84138	-3.02975	BDI
528	mubogora	CDS PUBLIC			29.81775	-3.06889	BDI
529	CEYEREZI	CDS PUBLIC			29.76851	-3.0201	BDI
530	gasenyi II	CDS CONFESSIONNEL			29.73415	-2.93259	BDI
531	muhanga I	CDS CONFESSIONNEL			29.83395	-3.02803	BDI
532	Munini	CDS CONFESSIONNEL			29.67816	-2.939	BDI
533	ngoro	CDS PUBLIC			29.68075	-3.03965	BDI
534	korineza	CDS PRIVE			29.73827	-2.97883	BDI
535	nzewe	CDS PUBLIC			29.73623	-3.05007	BDI
536	Muruta	Poste secondaire			29.58817	-2.96282	BDI
537	CAMPAZI	Poste secondaire			29.58332	-2.97909	BDI
538	Gahahe	CDS PUBLIC			29.637114	-2.96216	BDI
539	JENE	CDS CONFESSIONNEL			29.61689	-2.8552	BDI
540	MURIMA	CDS PUBLIC			29.62143	-2.88623	BDI
541	Cds AMAGARA MEZA	CDS PRIVE			29.59421	-2.92704	BDI
542	kabuye I	CDS PUBLIC			29.66289	-2.89549	BDI
543	rehoboth	CDS PRIVE			29.71335	-2.90556	BDI
544	Kabarore	CDS PUBLIC			29.54156	-2.85014	BDI
545	mubuga	CDS CONFESSIONNEL			29.60008	-2.98639	BDI
546	REMERA	CDS PUBLIC			29.55608	-2.96156	BDI
547	RUBURA	CDS PUBLIC			29.63027	-2.82299	BDI
548	Rwegura	Poste secondaire			29.529	-2.91819	BDI
549	RWEGURA	CDS CONFESSIONNEL			29.52739	-2.91732	BDI
550	ryamukona	CDS PUBLIC			29.58372	-2.82187	BDI
551	RUGAZI	CDS PUBLIC			29.49058	-2.84347	BDI
552	SWAA kayanza	ASSOCIATION			29.62222	-2.91323	BDI
553	EDEN	CDS PRIVE			29.62653	-2.92259	BDI
554	Hopital kayanza	HOP Public			29.63094	-2.93134	BDI
555	kayanza	CDS PUBLIC			29.62653	-2.92259	BDI
556	la bonne santé	CDS PRIVE			29.62938	-2.9282	BDI
557	la vertue	CDS PRIVE			29.62934	-2.92429	BDI
558	SALEM	CDS PRIVE			29.62772	-2.92641	BDI
559	BANGA	CDS CONFESSIONNEL			29.61002	-3.12028	BDI
560	BURARANA	CDS PRIVE			29.64362	-3.08268	BDI
561	MATONGO	CDS PUBLIC			29.61089	-3.06567	BDI
562	GIKOMERO	CDS PUBLIC			29.82133	-3.14509	BDI
563	KABUYEII	CDS PRIVE			29.59954	-3.02999	BDI
564	Karehe	CDS PUBLIC			29.73793	-3.17752	BDI
565	buraniro	CDS CONFESSIONNEL			29.66479	-3.09884	BDI
566	Hopital Musema	HOP Public			29.6719	-3.07636	BDI
567	musema	CDS PUBLIC			29.67194	-3.07613	BDI
568	GAHETA	CDS PUBLIC			29.75951	-3.15307	BDI
569	ninga	CDS PUBLIC			29.68932	-3.13604	BDI
570	gasenyi 1	CDS CONFESSIONNEL			29.75614	-3.12016	BDI
571	rango	CDS PUBLIC			29.74714	-3.12257	BDI
572	nyarurama	CDS PUBLIC			29.72259	-3.10357	BDI
573	BURARA	CDS PUBLIC			30.21679	-2.52863	BDI
574	Cds vyanzo	CDS PUBLIC			30.25301	-2.42395	BDI
575	Bunyari	CDS PUBLIC			30.18264	-2.51216	BDI
576	CDS KABANGA	CDS PUBLIC			30.3101	-2.51071	BDI
577	CDS MUKERWA	CDS PUBLIC			30.21882	-2.60243	BDI
578	MURORE	CDS CONFESSIONNEL			30.24087	-2.55437	BDI
579	CDS NYAGISOZI	CDS PUBLIC			30.30004	-2.44971	BDI
580	MAREMBO	CDS PUBLIC			30.17786	-2.44635	BDI
581	CDS SIGU	CDS PUBLIC			30.36395	-2.41282	BDI
582	BUHORO	CDS PUBLIC			30.37919	-2.49671	BDI
583	Cds IZERE	CDS PRIVE			30.09407	-2.58172	BDI
584	Cds KANYINYA	CDS CONFESSIONNEL			30.08178	-2.5903	BDI
585	Cds CUMVA	CDS PUBLIC			30.10148	-2.63227	BDI
586	Cds GAKANA	CDS PUBLIC			30.16799	-2.58864	BDI
587	RUHEHE	CDS PUBLIC			30.03589	-2.43582	BDI
588	cdsMUYANGE	CDS PUBLIC			30.04331	-2.49724	BDI
589	CDS GAHARO	CDS PUBLIC			30.15388	-2.55126	BDI
590	cds kiri	CDS PUBLIC			29.99258	-2.36724	BDI
591	Cds Kiyonza	CDS PUBLIC			30.01556	-2.37236	BDI
592	KIMEZA	CDS PUBLIC			30.38649	-2.5791	BDI
593	Cds NYAMABUYE	CDS CONFESSIONNEL			30.08395	-2.43346	BDI
594	cds RUGASA	CDS PUBLIC			29.99915	-2.47642	BDI
595	Cds RUNYANKEZI	CDS PUBLIC			29.98179	-2.65536	BDI
596	Cds RUKURAMIGABO	CDS PUBLIC			30.08599	-2.50952	BDI
597	CDS KIGOZI	CDS CONFESSIONNEL			30.10118	-2.5163	BDI
598	Cds RUTARE	CDS CONFESSIONNEL			30.10389	-2.5371	BDI
599	ABUBEF Kirundo	ASSOCIATION			30.08489	-2.58889	BDI
600	Cds KIRUNDO	CDS PUBLIC			30.08721	-2.59024	BDI
601	Hopital KIRUNDO	HOP Public			30.08749	-2.59019	BDI
602	CDS BUCANA	CDS PUBLIC			30.2549	-2.63251	BDI
603	CDS BUGORORA	CDS PUBLIC			30.30778	-2.64644	BDI
604	CDS KIBAZI	CDS PUBLIC			30.38875	-2.53481	BDI
605	CDS MUKENKE	CDS PUBLIC			30.33274	-2.58413	BDI
606	Hopital MUKENKE	HOP Public			30.33266	-2.58454	BDI
607	CDS NYENZI	CDS PUBLIC			30.17697	-2.70922	BDI
608	CDS SHORE	CDS PUBLIC			30.29195	-2.56537	BDI
609	cds TONGA	CDS PUBLIC			30.16488	-2.67882	BDI
610	Cds GASURA	CDS CONFESSIONNEL			30.09575	-2.67859	BDI
611	CDS VUMBI	CDS PUBLIC			30.10259	-2.68713	BDI
612	CDS GIKOMERO	CDS PUBLIC			30.07898	-2.76842	BDI
613	KINYOVU	CDS PUBLIC			29.95407	-2.53852	BDI
614	Cds MUGENDO	CDS PUBLIC			29.98778	-2.54877	BDI
615	Cds MURUNGURIRA	CDS PUBLIC			30.02592	-2.56382	BDI
616	Cds NTEGA	CDS CONFESSIONNEL			30.00149	-2.61582	BDI
617	CDS NYAMISAGARA	CDS PUBLIC			30.15164	-2.66141	BDI
618	Cds MUGINA	CDS PUBLIC			29.95163	-2.5864	BDI
619	Cds RUSHUBIJE	CDS PUBLIC			30.04685	-2.6391	BDI
620	CDS SUHUKA	CDS PRIVE			30.11398	-4.098	BDI
621	CDS BUKEYE	CDS PUBLIC			29.91258	-4.29372	BDI
622	DUNGA	CDS PUBLIC			29.93031	-4.17637	BDI
623	CANDA	CDS PUBLIC			29.85141	-4.20043	BDI
624	GATABO	CDS PUBLIC			30.11053	-4.08749	BDI
625	CDS GISENYI	CDS PUBLIC			29.78164	-4.16857	BDI
626	CDS JIMBI	CDS PUBLIC			29.85128	-4.27353	BDI
627	TURISANZE	CDS PRIVE			29.9516	-4.11839	BDI
628	CDS KIVOGA	CDS PUBLIC			29.86926	-4.31603	BDI
629	MISASA	CDS PUBLIC			29.87188	-4.09043	BDI
630	KIYANGE	CDS PUBLIC			29.9164	-4.2149	BDI
631	GATWE	CDS PRIVE			29.99249	-4.22502	BDI
632	MAYANGE	CDS PUBLIC			30.00889	-4.25165	BDI
633	MUGENI	CDS PUBLIC			30.05535	-4.11759	BDI
634	MURENGE	CDS PUBLIC			29.79481	-4.08446	BDI
635	MURESI	CDS CONFESSIONNEL			29.78045	-4.11431	BDI
636	NYANGE	CDS PUBLIC			29.8747	-4.1463	BDI
637	NYANTAKARA	CDS PUBLIC			30.01322	-4.18278	BDI
638	MUHAMA	CDS CONFESSIONNEL			29.96127	-4.18954	BDI
639	KAYOGORO	CDS PUBLIC			29.94223	-4.12139	BDI
640	SWABRINA	CDS PRIVE			29.80443	-4.19991	BDI
641	CENTRE MEDICAL DE kayogoro	CDS PRIVE			29.94689	-4.11734	BDI
642	IZERE	CDS PRIVE			29.82024	-4.14203	BDI
643	Hopital MAKAMBA	HOP Public			29.8154	-4.1364	BDI
644	MAKAMBA	CDS PUBLIC			29.80249	-4.13545	BDI
645	Maternité MAKAMBA	CDS CONFESSIONNEL			29.81541	-4.13641	BDI
646	GITARA/GAHAMA	CDS PUBLIC			29.79285	-4.35027	BDI
647	GAHANDU	CDS PRIVE			29.67525	-4.14087	BDI
648	KABONGA	CDS PUBLIC			29.66655	-4.40439	BDI
649	MPINGA	CDS CONFESSIONNEL			29.77455	-4.06118	BDI
650	KAYOGORO II	CDS CONFESSIONNEL			29.76593	-4.23297	BDI
651	CDS KAZIRABAGENI	CDS PUBLIC			29.62357	-4.26727	BDI
652	MUKUNGU	CDS PUBLIC			29.5498	-4.22183	BDI
653	GIKARAGATA/MUTOBO	CDS PUBLIC			29.67277	-4.08716	BDI
654	CDS MUYANGE	CDS PUBLIC			29.69479	-4.30092	BDI
655	CDS MUYANGE/BUKIRIRO	CDS PRIVE			29.68121	-4.30947	BDI
656	NVUGO	CDS PRIVE			29.56856	-4.29197	BDI
657	CDS NYABIGINA	CDS PUBLIC			29.66662	-4.36071	BDI
658	VUGIZO	CDS PUBLIC			29.72022	-4.18529	BDI
659	CDS RIMBO	CDS PUBLIC			29.54225	-4.16973	BDI
660	GISHIHA	CDS CONFESSIONNEL			29.71188	-4.10757	BDI
661	CDS ADVENTISTE 7 jour	CDS CONFESSIONNEL			29.61008	-4.33792	BDI
662	CDS BUKEYE II	CDS CONFESSIONNEL			29.61879	-4.3349	BDI
663	Hopital NYANZALAC	HOP Public			29.60022	-4.34556	BDI
664	CDS KIGAMBA/WIZERE	CDS PRIVE			29.76198	-4.212258	BDI
665	MABANDA I	CDS CONFESSIONNEL			29.77689	-4.27417	BDI
666	MABANDA II	CDS PRIVE			29.77567	-4.27267	BDI
667	MABANDA III(KIRA)	CDS PRIVE			29.77492	-4.27457	BDI
668	MABANDA IV MASEZERANO	CDS PRIVE			29.77945	-4.26954	BDI
669	MABANDA/POSTE DE SOINS	CDS PUBLIC			29.77819	-4.2722	BDI
670	KANYAMI	CDS PUBLIC			29.66055	-3.40307	BDI
671	Hopital kiganda	HOP Public			29.77983	-3.29314	BDI
672	KIGANDA	CDS PUBLIC			29.68532	-3.34867	BDI
673	marumane	CDS PUBLIC			29.79663	-3.26086	BDI
674	munyinya	CDS PUBLIC			29.72378	-3.33735	BDI
675	gatabo	CDS CONFESSIONNEL			29.7072	-3.2812	BDI
676	gasura	CDS PUBLIC			29.80181	-3.23142	BDI
677	kaniga	CDS PUBLIC			29.68532	-3.34867	BDI
678	Munanira	CDS CONFESSIONNEL			29.74511	-3.29271	BDI
679	renga	CDS PUBLIC			29.66861	-3.31785	BDI
680	rugari	CDS PUBLIC			29.76104	-3.2706	BDI
681	rwuya	CDS PUBLIC			29.68052	-3.25075	BDI
682	kivoga	CDS PUBLIC			29.72203	-3.23114	BDI
683	MATER de kivoga	CDS CONFESSIONNEL			29.72185	-3.23105	BDI
684	nyarucamo	CDS PUBLIC			29.67355	-3.19391	BDI
685	BUSANGANA	CDS PUBLIC			29.6181	-3.15563	BDI
686	Centre communautaire de Bukeye	CDS PRIVE			29.63462	-3.19042	BDI
687	ryarusera	CDS CONFESSIONNEL			29.55323	-3.36595	BDI
688	teza	CDS PUBLIC			29.56693	-3.21949	BDI
689	bugarama	CDS PUBLIC			29.54701	-3.29287	BDI
690	shombo	CDS CONFESSIONNEL			29.62144	-3.33046	BDI
691	rweza	CDS PUBLIC			29.60911	-3.29781	BDI
692	RUSARENDA	CDS PRIVE			29.56369	-3.13152	BDI
693	giko	CDS PUBLIC			29.64456	-3.2068	BDI
694	bukeye	CDS CONFESSIONNEL			29.64356	-3.19733	BDI
695	shumba	CDS PUBLIC			29.61228	-3.22593	BDI
696	Hopital Muramvya	HOP Public			29.66055	-3.40307	BDI
697	muramvya	CDS PUBLIC			29.62902	-3.26788	BDI
698	Swaa-Muramvya	ASSOCIATION			29.62572	-3.26748	BDI
699	prison muramvya	CDS PUBLIC			29.61461	-3.26698	BDI
700	rama	ASSOCIATION			29.63053	-3.19882	BDI
701	GISABAZUBA	CDS PUBLIC			30.1324	-2.76323	BDI
702	GISANZE	CDS PUBLIC			30.18051	-2.77916	BDI
703	CDS Gasogwe	CDS CONFESSIONNEL			30.21847	-2.86308	BDI
704	Cds KAGARI	CDS CONFESSIONNEL			30.10905	-2.79166	BDI
705	BWASARE	CDS PUBLIC			30.31255	-3.0437	BDI
706	KIGOGANYA	CDS PUBLIC			30.28219	-2.85299	BDI
707	CDS Camp Gasogwe	CDS PUBLIC			30.20441	-2.87841	BDI
708	CDS Kizi	CDS PUBLIC			30.2653	-2.89488	BDI
709	CDS Mirwa	CDS PUBLIC			30.25065	-2.68075	BDI
710	MUSAMA	CDS PUBLIC			30.22489	-2.70753	BDI
711	Hopital Gashoho	HOP Public			30.13158	-2.80813	BDI
712	GASHOHO	CDS PUBLIC			30.13196	-2.80822	BDI
713	NYAGATOVU	CDS PUBLIC			30.1771	-2.74993	BDI
714	Cds NYUNGU	CDS PUBLIC			30.24831	-2.81215	BDI
715	Poste secondaire Gashoho	Poste secondaire			30.1213	-2.7947	BDI
716	Poste secondaire Gasorwe	Poste secondaire			30.21982	-2.85623	BDI
717	Poste secondaire	Poste secondaire			30.2097	-2.82572	BDI
718	CDS Kamaramagambo	CDS PUBLIC			30.3199	-2.71171	BDI
719	CDS Buhorana	CDS PUBLIC			30.35533	-2.63752	BDI
720	CDS Vyizigiro de Kidasha	CDS CONFESSIONNEL			30.42067	-2.40803	BDI
721	KINYAMI	CDS PUBLIC			30.51224	-2.46588	BDI
722	KOBERO	CDS PRIVE			30.40687	-2.65438	BDI
723	CDS Gahararo	CDS PUBLIC			30.27138	-2.75485	BDI
724	CDS Masaka	CDS PUBLIC			30.42816	-2.35958	BDI
725	GITERANYI	CDS PUBLIC			30.46358	-2.48127	BDI
726	CDS Mika	CDS PUBLIC			30.45049	-2.54594	BDI
727	HOPITAL GITERANYI	HOP Public			30.43357	-2.595878	BDI
728	MUGANO	CDS PUBLIC			30.4333	-2.58782	BDI
729	CDS Ngomo	CDS CONFESSIONNEL			30.39557	-2.35592	BDI
730	CDS Nomwe	CDS PUBLIC			30.42693	-2.49995	BDI
731	RABIRO	CDS PUBLIC			30.39583	-2.64169	BDI
732	Cds RUZO	CDS CONFESSIONNEL			30.43937	-2.39692	BDI
733	Cumba	CDS PUBLIC			30.30798	-2.92007	BDI
734	RUGABANO	CDS PUBLIC			30.27349	-3.08834	BDI
735	CDS Mwakiro	CDS PUBLIC			30.28951	-3.12982	BDI
736	CDS Gitaramuka	CDS PUBLIC			30.39949	-2.92272	BDI
737	SWAA-BURUNDI	ASSOCIATION			30.34578	-2.84876	BDI
738	CDS Kibongera	CDS PUBLIC			30.37858	-2.86848	BDI
739	CDS Kinazi	CDS PUBLIC			30.40659	-2.70247	BDI
740	Centre Médical Don de Dieu	CDS PRIVE			30.33321	-2.83502	BDI
741	CDS Kirimba	CDS PUBLIC			30.36028	-3.02618	BDI
742	CDS Kiyanza	CDS PUBLIC			30.33414	-3.09014	BDI
743	CDS Bonero	CDS PUBLIC			30.35533	-2.63752	BDI
744	CDS Murama	CDS PUBLIC			30.484826	-2.699238	BDI
745	MURAMBA	CDS PUBLIC			30.35331	-2.98641	BDI
746	CDS Munagano	CDS PUBLIC			30.3948	-2.78687	BDI
747	Cds NYARUNAZI	CDS CONFESSIONNEL			30.37744	-2.99989	BDI
748	LA LUMIERE	CDS PRIVE			30.33925	-2.84718	BDI
749	CDS Rugongo	CDS PUBLIC			30.32183	-2.9979	BDI
750	Poste secondaire de Rugari	Poste secondaire			30.39909	-2.72832	BDI
751	Cds Gahororo	CDS PRIVE			30.34337	-2.81848	BDI
752	CDS Muyinga	CDS PUBLIC			30.3447	-2.84189	BDI
753	HOPITAL MUYINGA	HOP Public			30.3455	-2.84235	BDI
754	CDS Michel Ange	CDS PRIVE			30.33643	-2.84603	BDI
755	ABUBEF Muyinga	ASSOCIATION			30.33681	-2.845776	BDI
756	Cds Rugari	CDS CONFESSIONNEL			30.396	-2.73171	BDI
757	CDS Tura	CDS PUBLIC			30.47819	-2.42194	BDI
758	MUTUMBA	CDS PUBLIC			29.68938	-3.5224	BDI
759	FOTA	CDS PUBLIC			29.70347	-3.4402	BDI
760	Hopital FOTA	HOP Public			29.70341	-3.4403	BDI
761	GISOZI	CDS PUBLIC			29.67904	-3.57044	BDI
762	kibimba	CDS PUBLIC			29.62806	-3.5829	BDI
763	Nyakararo	CDS PUBLIC			29.6052	-3.52864	BDI
764	yanza	CDS PUBLIC			29.60443	-3.3899	BDI
765	BUZIRACANDA	CDS PUBLIC			29.73351	-3.38834	BDI
766	MURAMBI	CDS PUBLIC			29.63666	-3.39668	BDI
767	NDAVA	CDS PUBLIC			29.77921	-3.37779	BDI
768	rusaka	CDS CONFESSIONNEL			29.62854	-3.44086	BDI
769	RWINTARE	CDS PUBLIC			29.65917	-3.5138	BDI
770	GATWE	CDS PUBLIC			29.73158	-3.56319	BDI
771	tabaruka	CDS PRIVE			29.70597	-3.52009	BDI
772	croix rouge mwaro	CDS PRIVE			29.7065	-3.51428	BDI
773	NYAKARAYE	CDS PUBLIC			29.78912	-3.4314	BDI
774	Gisitye	CDS PRIVE			29.85578	-3.39903	BDI
775	BISORO	CDS PUBLIC			29.70604	-3.63655	BDI
776	kanka	CDS PUBLIC			29.75404	-3.59926	BDI
777	MUYEBE	CDS CONFESSIONNEL			29.78347	-3.50097	BDI
778	ubuvukanyi	ASSOCIATION			29.77892	-3.50193	BDI
779	KIBUNGERE	CDS PUBLIC			29.8248	-3.41507	BDI
780	rorero	CDS PUBLIC			29.71068	-3.59925	BDI
781	NYABIHANGA	CDS PUBLIC			29.80766	-3.46914	BDI
782	MBOGORA	CDS CONFESSIONNEL			29.7755	-3.4584	BDI
783	munago	CDS PUBLIC			29.83499	-3.49748	BDI
784	Hopital Sanatorium	HOP Public			29.73936	-3.53306	BDI
785	RUTYAZO	CDS PUBLIC			29.71391	-3.46322	BDI
786	HOPITAL KIBUMBU	HOP Public			29.74394	-3.53081	BDI
787	kibumbu	CDS PUBLIC			29.74392	-3.53096	BDI
788	MWARO PRIVE	CDS PRIVE			29.70823	-3.51983	BDI
789	Hopital Buye	HOP Public			29.81921	-2.86228	BDI
790	BUYE	CDS PUBLIC			29.91021	-2.95043	BDI
791	CDS BUZIRAGAHAMA	CDS PUBLIC			29.77924	-2.80556	BDI
792	CAHI	CDS PUBLIC			29.83592	-2.78774	BDI
793	Nazareth	CDS PRIVE			29.89858	-2.90875	BDI
794	Nyamurenza	CDS CONFESSIONNEL			29.86439	-2.82416	BDI
795	CDS GITARA	CDS PUBLIC			29.89635	-2.84115	BDI
796	Mwumba	CDS PUBLIC			29.79191	-2.8608	BDI
797	GATSINDA	CDS CONFESSIONNEL			29.80188	-2.81874	BDI
798	CDS Kahozi	CDS PUBLIC			29.7646	-2.8418	BDI
799	CDS RURAMA	CDS PUBLIC			29.89572	-2.80484	BDI
800	Bisiga	CDS PUBLIC			29.97899	-2.69626	BDI
801	CDS MUREHE	CDS PUBLIC			30.01824	-2.75036	BDI
802	GISUKA	CDS PUBLIC			29.95547	-2.81967	BDI
803	CDS Musasa	CDS PUBLIC			30.09536	-2.81797	BDI
804	CDS KANANIRA	CDS PUBLIC			30.12854	-2.94045	BDI
805	CDS Kigomero	CDS PUBLIC			30.01304	-2.92368	BDI
806	Hopital Kiremba	HOP CONFESSIONNEL			29.98232	-2.82187	BDI
807	KIREMBA	CDS CONFESSIONNEL			29.98206	-2.82235	BDI
808	GAKERE	CDS PUBLIC			29.81921	-2.86228	BDI
809	NYAGATOVU	CDS PUBLIC			30.16238	-2.87536	BDI
810	CAMP MUSASA	CDS PRIVE			30.09034	-2.83814	BDI
811	Gasererwa	CDS PUBLIC			30.10901	-2.89532	BDI
812	NDIHWE	CDS CONFESSIONNEL			30.03737	-2.75231	BDI
813	CDS GIHETA	CDS PUBLIC			29.9675	-2.72284	BDI
814	Musenyi II	CDS CONFESSIONNEL			30.02826	-2.94821	BDI
815	MUSENYI PUBLIC	CDS PUBLIC			30.03544	-2.95388	BDI
816	CDS GISHA	CDS PUBLIC			29.95078	-2.93429	BDI
817	NYAMAROBE	CDS PUBLIC			30.04872	-2.78649	BDI
818	CDS Nyamugari	CDS PUBLIC			29.93468	-2.7551	BDI
819	CDS CEMU	CDS PRIVE			29.81722	-2.91891	BDI
820	CDS BURASIRA	CDS PUBLIC			29.91019	-3.06497	BDI
821	MUBANGA	CDS PUBLIC			29.96324	-3.01011	BDI
822	Makaba	CDS PUBLIC			29.83161	-2.99255	BDI
823	MIVO	CDS CONFESSIONNEL			29.79437	-2.94101	BDI
824	CDS Mubanga II	CDS PUBLIC			29.96262	-2.98174	BDI
825	Mubuga	CDS PUBLIC			29.86695	-2.95228	BDI
826	MUGOMERA	CDS PUBLIC			29.89907	-2.98063	BDI
827	HOPITAL MIVO	HOP CONFESSIONNEL			29.78662	-2.94854	BDI
828	CDS Ruhororo	CDS PUBLIC			29.8906	-3.02261	BDI
829	BUYE	CDS CONFESSIONNEL			29.81814	-2.86278	BDI
830	CDS Shango	CDS PUBLIC			29.83398	-2.945588	BDI
831	TABAI	CDS PUBLIC			29.97973	-2.9534	BDI
832	CDVS	ASSOCIATION			29.838	-2.90054	BDI
833	Hopital Centre medical Don Cesar	HOP Privé			29.8198	-2.91116	BDI
834	Swa Burundi Antenne Ngozi	ASSOCIATION			29.82971	-2.90924	BDI
835	ABCMAU	ASSOCIATION			29.82803	-2.90984	BDI
836	CENTRE MEDICO TECHNIQUE	CDS PRIVE			29.82835	-2.90929	BDI
837	CDS DE LA MISERCORDE	CDS PRIVE			29.83302	-2.90415	BDI
838	CDS NGOZI	CDS PUBLIC			29.82617	-2.9065	BDI
839	Infirmier prison Ngozi	CDS PUBLIC			29.82555	-2.90882	BDI
840	CDS POLICE	CDS PUBLIC			29.8234	-2.90646	BDI
841	HOPITAL NGOZI	HOP Public			29.8217	-2.90753	BDI
842	ABUBEF Ngozi	ASSOCIATION			29.82545	-2.9112	BDI
843	CDS MUREMERA	CDS CONFESSIONNEL			29.80904	-2.912333	BDI
844	SANTE POUR TOUS	CDS PRIVE			29.83267	-2.90533	BDI
845	EXCELLENCE	CDS PRIVE			29.83286	-2.90306	BDI
846	KIRA	CDS PRIVE			29.83828	-2.90546	BDI
847	BUKEMBA	CDS PUBLIC			30.07176	-4.00746	BDI
848	Butare	CDS PUBLIC			29.98733	-3.99679	BDI
849	BETHSAIDA	CDS PRIVE			30.22833	-3.87528	BDI
850	GAKUNGU	CDS PUBLIC			30.3225	-3.7501	BDI
851	GIHARO	CDS PUBLIC			30.22857	-3.78162	BDI
852	CDS Don de Dieu	CDS PRIVE			30.13978	-4.02816	BDI
853	CDS Gihofi	CDS PUBLIC			30.14	-4.0325	BDI
854	KABANGA	CDS PUBLIC			30.08222	-4.03595	BDI
855	BUTEZI	CDS PUBLIC			30.21753	-3.85459	BDI
856	GITANGA	CDS PUBLIC			29.91806	-3.98297	BDI
857	KINZANZA	CDS PUBLIC			29.93859	-4.05744	BDI
858	MUTABAZI	CDS PRIVE			29.94085	-4.06053	BDI
859	MUHAFU	CDS PUBLIC			30.17442	-3.94	BDI
860	MUZYE	CDS PUBLIC			30.13002	-3.9843	BDI
861	GAKWENDE	CDS CONFESSIONNEL			29.87292	-3.95908	BDI
862	SOSUMO	CDS PRIVE			30.09311	-4.01709	BDI
863	NYABIKENKE	CDS PUBLIC			29.90235	-3.93015	BDI
864	CDS Nyagahara	CDS PUBLIC			30.25713	-3.69874	BDI
865	CDS NYAKUGUMA	CDS PUBLIC			29.86824	-4.00473	BDI
866	NYEMBUYE	CDS CONFESSIONNEL			30.08731	-3.9542	BDI
867	RURANGA	CDS PUBLIC			30.012404	-4.041017	BDI
868	BWIRUKIRO	CDS PRIVE			30.14191	-4.02654	BDI
869	Hopital GIHOFI	HOP Public			30.14	-4.0325	BDI
870	CDS Gatakazi	CDS PUBLIC			30.10624	-3.65742	BDI
871	CDS MUSONGATI	CDS CONFESSIONNEL			30.10153	-3.72758	BDI
872	Hôpital MUSONGATI	HOP CONFESSIONNEL			30.109422	-3.699115	BDI
873	GASAKUZA	CDS PUBLIC			30.02866	-3.82605	BDI
874	GITABA	CDS PUBLIC			29.96944	-3.87294	BDI
875	KIGUHU	CDS CONFESSIONNEL			30.12225	-3.87601	BDI
876	KIVOGA	CDS PUBLIC			29.91605	-3.85289	BDI
877	MUSENO	CDS PUBLIC			29.95403	-3.94204	BDI
878	KAYERO	CDS CONFESSIONNEL			30.12834	-3.81497	BDI
879	NGARA	CDS PUBLIC			30.21845	-3.67089	BDI
880	NGOMA	CDS PUBLIC			30.00865	-3.77704	BDI
881	NYAMURE	CDS PUBLIC			29.97048	-3.79782	BDI
882	RUGUNGA	CDS PUBLIC			30.0485	-3.87438	BDI
883	CDS Mpinga	CDS PUBLIC			30.17591	-3.74468	BDI
884	Centre sociomédical SOS RUTANA	CDS PRIVE			30.0026	-3.9271	BDI
885	SHANGA	CDS PUBLIC			30.07084	-3.811256	BDI
886	Notre mère de la misericorde	CDS CONFESSIONNEL			29.99029	-3.92591	BDI
887	CROIX ROUGE-RUTANA	ASSOCIATION			29.99208	-3.92716	BDI
888	Hôpital RUTANA	HOP Public			29.99314	-3.92891	BDI
889	Mubira	CDS PUBLIC			30.09209	-3.39276	BDI
890	Mugege	CDS PUBLIC			30.19495	-3.58339	BDI
891	Nyankanda	CDS CONFESSIONNEL			30.31641	-3.28961	BDI
892	Muriza	CDS PUBLIC			30.14225	-3.56569	BDI
893	Kwisumo	CDS PUBLIC			30.26874	-3.36199	BDI
894	Biyorwa	CDS PUBLIC			30.1114	-3.47209	BDI
895	Butezi	CDS CONFESSIONNEL			30.1633	-3.38943	BDI
896	Hopital Butezi	HOP CONFESSIONNEL			30.16311	-3.38964	BDI
897	Sorero	CDS PUBLIC			30.19339	-3.38635	BDI
898	Muhwazi	CDS PUBLIC			30.25231	-3.6275	BDI
899	Gisuru	CDS PUBLIC			30.49916	-3.4627	BDI
900	Hopital Gisuru	HOP Public			30.50021	-3.45665	BDI
901	Kabanga	CDS PUBLIC			30.40701	-3.62873	BDI
902	Kabuyenge	CDS PUBLIC			30.65436	-3.39844	BDI
903	Kavumwe	CDS PUBLIC			30.58941	-3.44422	BDI
904	Hopital Kinyinya	HOP Public			30.34302	-3.65573	BDI
905	Kinyinya	CDS PUBLIC			30.34304	-3.65574	BDI
906	Mago	CDS PUBLIC			30.34138	-3.4941	BDI
907	Musumba	CDS PUBLIC			30.34585	-3.55916	BDI
908	Cds Amagara ni ikindi	CDS PRIVE			30.36321	-3.4876	BDI
909	Nyabitsinda	CDS PUBLIC			30.27336	-3.53727	BDI
910	Nyaruganda	CDS PUBLIC			30.19114	-3.6522	BDI
911	Nyabitare	CDS PUBLIC			30.4051	-3.45678	BDI
912	Bisinde	CDS PUBLIC			30.19197	-3.49492	BDI
913	Hopital cimpaye	HOP CONFESSIONNEL			30.3574	-3.39013	BDI
914	Buruhukiro	CDS PUBLIC			30.30183	-3.38445	BDI
915	Dutwe	CDS PUBLIC			30.31391	-3.44381	BDI
916	Gasenyi	CDS PUBLIC			30.39669	-3.28185	BDI
917	Rusengo	CDS PUBLIC			30.35238	-3.39919	BDI
918	Kayongozi	CDS PUBLIC			30.33265	-3.2745	BDI
919	Kigamba	CDS PUBLIC			30.23643	-3.41693	BDI
920	Kirambi	CDS PUBLIC			30.47016	-3.31994	BDI
921	Mubavu	CDS PUBLIC			30.39924	-3.32992	BDI
922	NYAGUTOHA	CDS PUBLIC			30.35252	-3.4317	BDI
923	Hopital REMA	HOP Privé			30.25834	-3.46931	BDI
924	Nyarunazi	CDS PUBLIC			30.392267	-3.244145	BDI
925	Busoro	CDS CONFESSIONNEL			30.43214	-3.2539	BDI
926	CDS Ruyigi	CDS PUBLIC			30.24871	-3.47267	BDI
927	Hopital Ruyigi	HOP Public			30.24813	-3.4726	BDI
928	St Jude's Huruma Community Health Services	Medical Clinic	Private Practice - Unspecified	Operational	36.87765	-1.26174	KEN
929		Health Centre	Ministry of Health	Operational	35.54777	3.16538	KEN
930		Health Centre	Ministry of Health	Operational	35.54777	3.16538	KEN
931	3KR Health Centre	Health Centre	Armed Forces	Operational	36.14533	-0.29656	KEN
932	7Kr Mrs Health Centre	Health Centre	Armed Forces	Operational	36.78351	-1.33192	KEN
933	8Th Street Clinic	Medical Clinic	Private Enterprise (Institution)	Operational	36.50854	-1.41187	KEN
934	AAR Adams Health Centre	Medical Clinic	Private Practice - General Practitioner	Operational	36.73162	-1.30047	KEN
935	AAR City Centre Clinic	Medical Clinic	Private Enterprise (Institution)	Operational	36.82135	-1.28443	KEN
936	AAR Clinic Sarit Centre (Westlands)	Medical Clinic	Private Enterprise (Institution)	Operational	36.80211	-1.2617	KEN
937	AAR Eldoret	Medical Clinic	Private Practice - General Practitioner	Operational	35.27422	0.51676	KEN
938	AAR Gwh Health Care Ltd	Health Centre	Private Enterprise (Institution)	Operational	36.80897	-1.29467	KEN
939	AAR Health Care	Health Centre	Private Practice - Medical Specialist	Operational	36.9124	-1.30954	KEN
940	AAR Healthcare Limited (Karen)	Medical Clinic	Private Enterprise (Institution)	Operational	36.75777	-1.3408	KEN
941	AAR Kariobangi Clinic	Medical Clinic	Private Enterprise (Institution)	Not-Operational	36.96017	-1.23625	KEN
942	AAR Medical Services (Docks)	Medical Clinic	Private Enterprise (Institution)	Operational	39.66429	-4.06012	KEN
943	AAR Mountain mall	Medical Clinic	Private Practice - Nurse / Midwife	Operational	36.87403	-1.23283	KEN
944	AAR Thika Road Clinic	Medical Clinic	Private Enterprise (Institution)	Operational	36.8665	-1.2148	KEN
945	Abakore Sub District Hospital	Sub-District Hospital	Ministry of Health	Operational	39.71226	0.63091	KEN
946	Abba Medical Clinic	Medical Clinic	Private Enterprise (Institution)	Operational	36.99488	-0.49793	KEN
947	Abby Clinic	Medical Clinic	Private Enterprise (Institution)	Operational	36.74795	-1.26379	KEN
948	Abby Health Services	Medical Clinic	Private Practice - General Practitioner	Operational	38.0094	-1.03669	KEN
949	Aberdare Health Services	Medical Clinic	Private Practice - Nurse / Midwife	Not-Operational	36.8247	-0.765141	KEN
950	Aberdare Medical & Surgical Clinic	Medical Clinic	Private Practice - Nurse / Midwife	Operational	36.9264	-0.558127	KEN
951	Abidha Health Centre	Health Centre	Ministry of Health	Operational	34.41064	-0.15902	KEN
952	Able Medical Clinic	Medical Clinic	Private Practice - Nurse / Midwife	Operational	34.81428	0.22351	KEN
953	Abra Health Services	Medical Clinic	Private Practice - Unspecified	Operational	36.90275	-1.2907	KEN
954	Abraham Memorial Nursing Home (Westlands)	Maternity Home	Private Enterprise (Institution)	Operational	36.75793	-1.26735	KEN
955	Abrahams Clinic	Medical Clinic	Private Enterprise (Institution)	Not-Operational	37.2593	-0.40098	KEN
956	Abundant Life Clinic	Medical Clinic	Private Enterprise (Institution)	Operational	34.752132	-0.122486	KEN
957	Acacia Clinic (Kilimani)	Medical Clinic	Private Practice - General Practitioner	Operational	36.79893	-1.26418	KEN
958	Acacia Medical Centre (Nairobi)	Medical Clinic	Private Practice - General Practitioner	Operational	36.82113	-1.28443	KEN
959	Acacia Medicare Centre	Medical Clinic	Private Practice - Clinical Officer	Operational	36.65714	-1.361581	KEN
960	Access Afya	Medical Clinic	Private Practice - General Practitioner	Operational	36.8427	-1.31085	KEN
961	Acef Ena Health Centre	Health Centre	Other Faith Based	Operational	37.55271	-0.47344	KEN
962	ACK Nyandarua Medical Clinic	Medical Clinic	Christian Health Association of Kenya	Operational	36.37201	0.03461	KEN
963	ACK Tumaini Medical Clinic	Medical Clinic	Christian Health Association of Kenya	Operational	36.95441	-0.42082	KEN
964	Acode Medical Clinic Maungu	Medical Clinic	Private Enterprise (Institution)	Operational	38.75037	-3.55733	KEN
965	Adoma Medical Clinic	Medical Clinic	Private Practice - Nurse / Midwife	Operational	34.52189	-0.91634	KEN
966	Advent Med & Dentist Care Centre	Medical Clinic	Private Practice - General Practitioner	Operational	36.06565	-0.28631	KEN
967	Afwene Clinic	Medical Clinic	Private Practice - Clinical Officer	Operational	39.65269	-0.43407	KEN
968	Afya Bora Clinic (Meru South)	Medical Clinic	Private Enterprise (Institution)	Operational	37.64403	-0.33367	KEN
969	Afya Bora Clinic (Mutomo)	Medical Clinic	Private Practice - Nurse / Midwife	Operational	38.12479	-1.50099	KEN
970	Afya Bora Clinic (Mwea)	Medical Clinic	Private Enterprise (Institution)	Operational	37.2904	-0.681054	KEN
971	Afya Bora Clinic Karia	Medical Clinic	Private Practice - Nurse / Midwife	Operational	36.81912	-1.10056	KEN
972	Afya Bora Health Care	Medical Clinic	Non-Governmental Organizations	Operational	36.75751	-1.26779	KEN
973	Afya Bora Health Clinic	Medical Clinic	Private Practice - Nurse / Midwife	Operational	36.37921	-0.13267	KEN
974	Afya Bora Mc	Medical Clinic	Private Practice - Nurse / Midwife	Operational	34.98641	1.01331	KEN
975	Afya Bora Medical Clinic	Medical Clinic	Private Enterprise (Institution)	Operational	36.05765	-0.34365	KEN
976	Afya Bora Medical Clinic (CFW Clinic Gichugu)	Medical Clinic	Private Practice - Nurse / Midwife	Operational	37.41892	-0.524658	KEN
977	Afya Bora Medical Clinic (Malindi)	Medical Clinic	Private Practice - Nurse / Midwife	Operational	40.1482	-2.86282	KEN
978	Afya Bora Medical Clinic (Muchagara)	Medical Clinic	Private Practice - Nurse / Midwife	Operational	37.36062	-0.46852	KEN
979	Afya Bora Medical Clinic (Nyeri South)	Medical Clinic	Private Practice - Clinical Officer	Operational	36.96286	-0.43574	KEN
980	Afya Bora Medical Clinic (Turkana Central)	Medical Clinic	Private Practice - Clinical Officer	Operational	35.59954	3.11942	KEN
981	Afya Bora Medical Clinic (Westlands)	Medical Clinic	Private Enterprise (Institution)	Operational	36.75237	-1.2644	KEN
982	Afya Clinic	Medical Clinic	Private Enterprise (Institution)	Operational	38.21918	-3.24262	KEN
983	Afya Frank Medical Clinic	Medical Clinic	Private Practice - General Practitioner	Operational	36.7523	-1.38778	KEN
984	Afya Health Services	Medical Clinic	Private Practice - Clinical Officer	Operational	37.0525	-0.557562	KEN
985	Afya Health System Hospital	Sub-District Hospital	Private Practice - General Practitioner	Operational	34.46	0.53	KEN
986	Afya Link Ngurubani Clinic	Medical Clinic	Private Enterprise (Institution)	Operational	37.3581	-0.68405	KEN
987	Afya Medical Centre	Medical Clinic	Private Practice - Clinical Officer	Operational	39.70123	-4.00659	KEN
988	Afya Medical Clinic	Medical Clinic	Private Practice - Nurse / Midwife	Operational	36.9855	-1.07444	KEN
989	Afya Medical Clinic	Medical Clinic	Private Enterprise (Institution)	Operational	37.53345	0.14007	KEN
990	Afya Medical Clinic (Dandora)	Medical Clinic	Private Practice - General Practitioner	Operational	36.90057	-1.25143	KEN
991	Afya Medical Clinic (Garissa)	Medical Clinic	Private Practice - Clinical Officer	Operational	39.63904	-0.45654	KEN
992	Afya Medical Clinic (Gilgil)	Medical Clinic	Private Practice - Clinical Officer	Operational	36.32373	0.49987	KEN
993	Afya Medical Clinic (Gwakungu)	Medical Clinic	Private Practice - Nurse / Midwife	Operational	36.49255	0.0165	KEN
994	Afya Medical Clinic (Mbaruk)	Medical Clinic	Private Practice - Clinical Officer	Operational	36.21398	-0.35429	KEN
995	Afya Medical Clinic (Meru)	Medical Clinic	Private Practice - Unspecified	Operational	37.64849	0.04021	KEN
996	Afya Medical Clinic (Munyaka)	Medical Clinic	Private Practice - Nurse / Midwife	Operational	36.62214	-0.68826	KEN
997	Afya Medical Clinic (Muranga North)	Medical Clinic	Private Practice - Nurse / Midwife	Operational	36.9012	-0.647721	KEN
998	Afya Medical Clinic (Nakuru)	Medical Clinic	Private Practice - Nurse / Midwife	Operational	36.09211	-0.29448	KEN
999	Afya Medical Clinic (Nyeri North)	Medical Clinic	Private Practice - Clinical Officer	Operational	37.12301	-0.48076	KEN
1000	Afya Medical Clinic (Nyeri South)	Medical Clinic	Private Practice - Nurse / Midwife	Operational	37.12623	-0.63244	KEN
1001	Afya Medical Clinic and Nursing Home (Wajir East)	Medical Clinic	Private Enterprise (Institution)	Operational	40.05697	1.74477	KEN
1002	Afya Medical Clinic(Dagoretti Market)	Medical Clinic	Private Practice - Nurse / Midwife	Operational	36.68569	-1.28628	KEN
1003	Afya Medicare Clinic	Medical Clinic	Private Practice - Nurse / Midwife	Operational	37.09822	-0.20607	KEN
1004	Afya Medicare Clinic (Wajir East)	Medical Clinic	Private Enterprise (Institution)	Not-Operational	40.05686	1.75129	KEN
1005	Afya Njema Clinic	Medical Clinic	Private Enterprise (Institution)	Operational	36.98832	-1.4536	KEN
1006	Afya Njema Medical Clinic	Medical Clinic	Private Enterprise (Institution)	Operational	35.84816	-0.20643	KEN
1007	Afya Njema Medical Clinic (Nyeri North)	Medical Clinic	Private Practice - Clinical Officer	Operational	37.02112	-0.1697	KEN
1008	Afya Yako Medical Clinic	Medical Clinic	Private Practice - Clinical Officer	Operational	37	-0.42228	KEN
1009	Afya Yetu Medical Centre	Medical Clinic	Private Practice - General Practitioner	Operational	36.75079	-1.39246	KEN
1010	Afyamax Medical & Centre Dental	Medical Clinic	Private Practice - General Practitioner	Operational	36.89414	-1.20694	KEN
1011	Aga Khan Clinic	Medical Clinic	Private Enterprise (Institution)	Operational	37.07546	0.0101	KEN
1012	Aga Khan Clinic ( Ngong Rd Prestige)	Medical Clinic	Private Practice - General Practitioner	Operational	36.8405	-1.28321	KEN
1013	Aga Khan Clinic (Eastleigh)	Medical Clinic	Private Enterprise (Institution)	Operational	36.84887	-1.27911	KEN
1014	Aga Khan Clinic Kitengela	Medical Clinic	Private Practice - General Practitioner	Operational	36.95456	-1.47256	KEN
1015	Aga Khan Greenspam Medical Centre	Medical Clinic	Private Practice - Unspecified	Operational	36.90131	-1.29923	KEN
1016	Aga Khan Health Service Bungoma Centre	Medical Clinic	Private Practice - Medical Specialist	Operational	34.56167	0.54743	KEN
1017	Aga Khan Hospital	Other Hospital	Private Enterprise (Institution)	Operational	36.817897	-1.262231	KEN
1018	Aga Khan Hospital (Juja)	Medical Centre	Private Enterprise (Institution)	Operational	36.89654	-1.04323	KEN
1019	Aga Khan Hospital (Kisumu)	Other Hospital	Private Enterprise (Institution)	Operational	34.75621	-0.09937	KEN
1020	Aga Khan Hospital (Mombasa)	Other Hospital	Private Enterprise (Institution)	Operational	39.67003	-4.07012	KEN
1021	Aga Khan Medical Centre Kericho	Medical Clinic	Private Practice - General Practitioner	Operational	35.28087	0.37218	KEN
1022	Aga Khan University Hospital - Embu	Other Hospital	Private Practice - Medical Specialist	Operational	37.4517	-0.53674	KEN
1023	Aga Khan University Hospital (Capital Centre)	Medical Clinic	Private Practice - General Practitioner	Operational	36.83386	-1.31661	KEN
1024	Aga Khan University Hospital Clinic (Naivasha)	Medical Clinic	Private Enterprise (Institution)	Operational	36.43354	-0.71459	KEN
1025	Aga Khan University Hospital Kiambu Clinic	Medical Clinic	Private Practice - General Practitioner	Operational	36.82934	-1.17195	KEN
1026	Aga Khan University Hospital -New Machakos Medical	Medical Clinic	Private Practice - General Practitioner	Operational	37.26969	-1.51993	KEN
1027	Aga Khan University Hospital- Nyeri Medical Centre	Health Centre	Private Enterprise (Institution)	Operational	37.094	-0.025333	KEN
1028	Aga Khan University Hospital O/R Clinic	Medical Clinic	Private Practice - General Practitioner	Operational	36.7523	-1.38778	KEN
1029	Agakhan Medical Centre	Medical Clinic	Private Practice - General Practitioner	Operational	36.06348	-0.28651	KEN
1030	Agape Medical Services	Medical Clinic	Private Practice - Nurse / Midwife	Not-Operational	36.917	-0.789993	KEN
1031	Agc Baby Health Centre	Health Centre	Other Faith Based	Operational	35.9785	-0.25955	KEN
1032	Agha Khan University Hospital (Kikuyu Medical Centre)	Other Hospital	Private Enterprise (Institution)	Operational	36.66211	-1.24577	KEN
1033	Agma Clinic	Medical Clinic	Private Practice - Nurse / Midwife	Operational	34.91108	0.15523	KEN
1034	Ahadi Medical Clinic	Medical Clinic	Private Practice - Nurse / Midwife	Operational	39.4514	-3.83283	KEN
1035	Ahero County Hospital	Other Hospital	Ministry of Health	Operational	34.92367	-0.17321	KEN
1036	Ahero Medical Centre	Medical Clinic	Private Practice - Nurse / Midwife	Operational	34.92412	-0.17296	KEN
1037	AHF Soko Clinic	Medical Clinic	Non-Governmental Organizations	Operational	39.68325	-4.04153	KEN
1038	Ahmadiya Hospital	Other Hospital	Other Faith Based	Operational	34.57571	0.31409	KEN
1039	AIC Litein Mission Hospital	Other Hospital	Other Faith Based	Operational	35.1865	-0.58621	KEN
1040	AIC Zion Medical Clinic	Medical Clinic	Other Faith Based	Operational	36.87213	-1.26107	KEN
1041	AIDS Health Care Foundation Parklands Clinic	Medical Clinic	Private Enterprise (Institution)	Operational	36.81368	-1.25811	KEN
1042	Aimon med clinic	Medical Clinic	Private Practice - Nurse / Midwife	Operational	36.89572	-1.24041	KEN
1043	Ainabkoi (RCEA) Health Centre	Health Centre	Ministry of Health	Operational	35.52176	0.16561	KEN
1044	Ainamoi Health Centre	Health Centre	Ministry of Health	Operational	35.27442	-0.299435	KEN
1045	Air Port Medical Centre	Medical Clinic	Private Enterprise (Institution)	Operational	36.94028	-1.39374	KEN
1046	Airborne No Twist Huduma Bora Clinic	Medical Clinic	Private Practice - Nurse / Midwife	Operational	37.3092	-0.43029	KEN
1047	Airport View Medical Clinic	Medical Clinic	Private Enterprise (Institution)	Operational	39.6125	-4.02982	KEN
1048	Airstrip Medical Clinic (Moyale)	Medical Clinic	Other Public Institution	Operational	39.0486	3.5234	KEN
1049	Airtech Medical Clinic	Medical Clinic	Private Practice - Clinical Officer	Operational	36.65985	-1.45336	KEN
1050	Ajawa Health Centre	Health Centre	Ministry of Health	Operational	39.69098	2.96213	KEN
1051	Aka Khan Medical Clinic	Medical Clinic	Private Practice - Unspecified	Operational	35.007	1.01212	KEN
1052	Akachiu Health Centre	Health Centre	Ministry of Health	Operational	37.95661	0.18318	KEN
1053	Akala Health Centre	Health Centre	Ministry of Health	Operational	34.42139	0.05961	KEN
1054	Akemo Medical Clinic	Medical Clinic	Private Practice - Nurse / Midwife	Operational	39.65945	-4.08743	KEN
1055	Akemo Nursing Home	Maternity Home	Private Enterprise (Institution)	Operational	34.84508	-0.93404	KEN
1056	Akicha Medical Services	Medical Clinic	Private Practice - Clinical Officer	Operational	35.60969	3.10973	KEN
1057	Akidiva Clinic	Medical Clinic	Private Enterprise (Institution)	Operational	34.451	-1.16889	KEN
1058	Akwichatis Health Centre	Health Centre	Ministry of Health	Not-Operational	36.23617	1.0015	KEN
1059	Al - Azhar Medical Clinic Centre	Medical Clinic	Private Practice - Nurse / Midwife	Operational	40.06809	1.75741	KEN
1060	Al - Bushra Medical Centre	Medical Clinic	Private Enterprise (Institution)	Operational	40.05594	1.75101	KEN
1061	Al - Hayat Medicare	Medical Clinic	Private Practice - Nurse / Midwife	Operational	40.0578	1.74546	KEN
1062	Al - Nasri Medical Care	Medical Clinic	Private Practice - Clinical Officer	Operational	40.05675	1.74395	KEN
1063	Al Amin Medical Clinic	Medical Clinic	Private Practice - Clinical Officer	Operational	39.64477	-0.44251	KEN
1064	Al Amin Nursing Home	Health Centre	Private Practice - Clinical Officer	Operational	36.84545	-1.27144	KEN
1065	Al -Arbrar Medical Clinic	Medical Clinic	Private Practice - Clinical Officer	Operational	36.6982	1.09575	KEN
1066	Al Azhar Medical Clinic	Medical Clinic	Private Practice - Nurse / Midwife	Operational	39.66462	-4.05469	KEN
1067	Al Farooq Hospital	Other Hospital	Private Enterprise (Institution)	Operational	39.66513	-4.04899	KEN
1068	Al Qudus Clinic	Medical Clinic	Private Practice - Nurse / Midwife	Operational	39.65069	-0.42807	KEN
1069	Al Riyadh Medical Clinic	Medical Clinic	Private Enterprise (Institution)	Operational	39.62522	-4.02498	KEN
1070	Al-Agsa Medical Clinic	Medical Clinic	Private Enterprise (Institution)	Operational	39.66141	-4.04328	KEN
1071	Alakara Medical Clinic	Medical Clinic	Private Enterprise (Institution)	Not-Operational	34.3986	4.24126	KEN
1072	Alale (AIC) Health Centre	Health Centre	Christian Health Association of Kenya	Operational	35.02813	2.26698	KEN
1073	Alale Health Centre	Health Centre	Ministry of Health	Operational	35.02779	2.25005	KEN
1074	Al-Amin Medical Clinic	Medical Clinic	Private Practice - Clinical Officer	Operational	40.11477	-3.21457	KEN
1075	Al-Ansar Medical Clinic	Medical Clinic	Private Practice - Nurse / Midwife	Operational	41.85313	3.93993	KEN
1076	Al-Aqsa Medical Clinic	Medical Clinic	Private Practice - Clinical Officer	Operational	39.64364	-0.43754	KEN
1077	Albilal Medical Clinic (Moyale)	Medical Clinic	Private Practice - Unspecified	Operational	39.0584	3.5254	KEN
1078	Al-Bir Medical Centre	Medical Clinic	Private Enterprise (Institution)	Operational	39.67372	-4.05228	KEN
1079	Al-Bir Medical Centre (Kilindini)	Medical Clinic	Private Enterprise (Institution)	Operational	39.62144	-4.03019	KEN
1080	Aldai Medical Services	Medical Clinic	Private Practice - Clinical Officer	Operational	35.18089	0.10507	KEN
1081	Alfalah Nursing Home	Health Centre	Supreme Council for Kenya Muslims	Operational	37.58112	0.34842	KEN
1082	Al-Fallah Medical Clinic	Medical Clinic	Private Enterprise (Institution)	Operational	36.85126	-1.27173	KEN
1083	Al-Faruq Medical Clinic	Medical Clinic	Private Practice - Nurse / Midwife	Operational	39.65516	-0.43834	KEN
1084	Al-Firdaus Health Care	Medical Clinic	Private Practice - General Practitioner	Operational	39.66511	-4.04535	KEN
1085	Al-Furaqan Clinic	Medical Clinic	Private Enterprise (Institution)	Operational	40.05859	1.74871	KEN
1086	Al-Gadhir Clinic	Medical Clinic	Non-Governmental Organizations	Operational	36.74322	-1.28293	KEN
1087	Alhamdu Medical Clinic	Medical Clinic	Private Practice - Nurse / Midwife	Operational	39.49084	1.01591	KEN
1088	Al-Hamdu Medical Clinic	Medical Clinic	Private Enterprise (Institution)	Not-Operational	40.05686	1.75129	KEN
1089	Al-Haqq Medical Clinic	Medical Clinic	Private Enterprise (Institution)	Operational	40.05662	1.74691	KEN
1090	Alhidaya Medical Clinic	Medical Clinic	Private Practice - Clinical Officer	Operational	39.49343	1.01708	KEN
1091	Aliki Medical Centre	Medical Clinic	Private Practice - Nurse / Midwife	Operational	36.7584	-1.1733	KEN
1092	Alimaow Health Centre	Health Centre	Ministry of Health	Operational	40.04766	1.73461	KEN
1093	Alinjugur Health Centre	Health Centre	Ministry of Health	Operational	40.45615	-0.03048	KEN
1094	All Care Medical Centre	Medical Clinic	Private Practice - Unspecified	Operational	36.70736	-1.3234	KEN
1095	All Day Medical Clinic	Medical Clinic	Private Enterprise (Institution)	Operational	36.8481	-0.624374	KEN
1096	All Saints Musaa	Medical Clinic	Private Enterprise (Institution)	Not-Operational	34.6629	0.293967	KEN
1097	Alliance Clinic	Medical Clinic	Private Practice - Nurse / Midwife	Operational	34.73399	0.11834	KEN
1098	Alliance Medical Centre	Medical Clinic	Private Enterprise (Institution)	Operational	36.85035	-1.27943	KEN
1099	Alliance Medical Clinic	Medical Clinic	Private Practice - Medical Specialist	Operational	39.64202	-0.45358	KEN
1100	Alliance Medical Clinic (Kirinyaga)	Medical Clinic	Private Practice - Nurse / Midwife	Operational	37.18919	-0.56087	KEN
1101	Al-Maaruf Clinic	Medical Clinic	Private Enterprise (Institution)	Operational	40.05763	1.74985	KEN
1102	Al-Maqdis ENT Clinic	Medical Clinic	Private Enterprise (Institution)	Operational	39.64778	-0.44803	KEN
1103	Almed Health Products	Medical Clinic	Private Enterprise (Institution)	Operational	41.8686	3.93029	KEN
1104	Al-Mumtaz Medical Clinic	Medical Clinic	Private Practice - Nurse / Midwife	Operational	39.65443	-0.47455	KEN
1105	Al-Mustaqim Clinic	Medical Clinic	Private Enterprise (Institution)	Not-Operational	40.05686	1.75129	KEN
1106	Alnas Medical Clinic	Medical Clinic	Private Enterprise (Institution)	Operational	41.85067	3.93456	KEN
1107	Alnasar Medical Clinic	Medical Clinic	Private Practice - Clinical Officer	Operational	39.64489	-0.44308	KEN
1108	Alpha Community Health Clinic (Migori)	Medical Clinic	Private Practice - Nurse / Midwife	Operational	34.46355	-1.06888	KEN
1109	Alpha Family Health Care	Medical Clinic	Private Practice - Nurse / Midwife	Operational	36.96777	-0.49212	KEN
1110	Alpha Medical Agency	Medical Clinic	Private Practice - Unspecified	Operational	34.72601	0.116212	KEN
1111	Alpha Medical Clinic	Medical Clinic	Private Practice - Clinical Officer	Operational	36.6993	1.0997	KEN
1112	Alpha Medical Clinic (Koibatek)	Medical Clinic	Private Practice - Nurse / Midwife	Operational	35.72456	0.04847	KEN
1113	Alpha Medical Clinic Mile Tisa	Medical Clinic	Private Practice - General Practitioner	Operational	36.84749	-2.43682	KEN
1114	Al-Ramah Healthcare	Medical Clinic	Private Practice - Nurse / Midwife	Operational	39.6581	-0.4406	KEN
1115	Aluor Mission Health Centre	Health Centre	Kenya Episcopal Conference-Catholic Secretariat	Operational	34.465	0.01047	KEN
1116	Alupe Sub-District Hospital	Sub-District Hospital	Ministry of Health	Operational	34.13385	0.49723	KEN
1117	Ama (Africa Muslim Agency) Clinic	Health Centre	Supreme Council for Kenya Muslims	Operational	37.11405	-1.05914	KEN
1118	Amal Medical Clinic	Medical Clinic	Private Enterprise (Institution)	Operational	41.83541	3.93702	KEN
1119	Amalya Medical Centre	Medical Clinic	Private Practice - Clinical Officer	Operational	36.67059	-1.23322	KEN
1120	Amani Clinic	Medical Clinic	Private Practice - Clinical Officer	Operational	37.1257	-0.48204	KEN
1121	Amani Clinic (Garissa)	Medical Clinic	Private Practice - Nurse / Midwife	Operational	39.643	-0.45451	KEN
1122	Amani MC	Medical Clinic	Private Practice - Clinical Officer	Operational	35.00407	1.01365	KEN
1123	Amani Medical Centre (Suneka)	Medical Clinic	Private Enterprise (Institution)	Operational	34.70765	-0.67886	KEN
1124	Amani Medical Clinic	Medical Clinic	Private Practice - Clinical Officer	Operational	37.23	-1.276	KEN
1125	Amani Medical Clinic (Changamwe)	Medical Clinic	Private Enterprise (Institution)	Operational	39.60588	-3.99953	KEN
1126	Amani Medical Clinic (Kambu)	Medical Clinic	Private Enterprise (Institution)	Operational	38.07652	-2.59398	KEN
1127	Amani Medical Clinic (Kilifi)	Medical Clinic	Private Enterprise (Institution)	Operational	39.84783	-3.64157	KEN
1128	Amani Medical Clinic (Likoni)	Medical Clinic	Private Practice - Nurse / Midwife	Operational	39.65088	-4.08961	KEN
1129	Amani Medical Clinic (Malindi)	Medical Clinic	Private Practice - Nurse / Midwife	Not-Operational	40.08492	-2.86064	KEN
1130	Amani Medical Clinic (Meru)	Medical Clinic	Private Practice - Nurse / Midwife	Operational	37.65956	0.0469	KEN
1131	Amani Medical Clinic (Meru)	Medical Clinic	Private Practice - Unspecified	Operational	37.65956	0.0469	KEN
1132	Amani Medical Clinic (Murungaru)	Medical Clinic	Private Practice - Nurse / Midwife	Operational	36.49003	-0.58922	KEN
1133	Amani Medical Clinic Magumu	Medical Clinic	Private Practice - Nurse / Midwife	Operational	36.56489	-0.86052	KEN
1134	Amani Medical Clinic Yatta	Medical Clinic	Private Practice - Nurse / Midwife	Operational	37.33527	-1.52265	KEN
1135	Amatierio Dispensary	Health Centre	Ministry of Health	Operational	34.94123	-0.47118	KEN
1136	Amazing Grace M C	Medical Clinic	Ministry of Health	Operational	36.34941	-0.13143	KEN
1137	Ambira Sub-District Hospital	Sub-District Hospital	Ministry of Health	Operational	34.27269	0.17689	KEN
1138	Amboseli Serena Lodge Clinic	Medical Clinic	Company Medical Service	Operational	37.26451	-2.70725	KEN
1139	Amina Medical Clinic	Medical Clinic	Private Practice - Nurse / Midwife	Operational	39.77954	-3.89126	KEN
1140	Amugaa Health Centre	Health Centre	Ministry of Health	Operational	37.89011	0.15114	KEN
1141	Amukura Health Centre	Health Centre	Ministry of Health	Operational	34.27321	0.56216	KEN
1142	Amukura Mission Health Centre	Health Centre	Kenya Episcopal Conference-Catholic Secretariat	Operational	34.27269	0.572	KEN
1143	Amurt Health care Centre (Malindi)	Health Centre	Non-Governmental Organizations	Operational	40.12517	-3.22482	KEN
1144	Amurt Health Centre (Likoni)	Medical Clinic	Private Enterprise (Institution)	Operational	39.65362	-4.07765	KEN
1145	Andersen Medical Centre	Medical Clinic	Private Enterprise (Institution)	Operational	34.78798	1.20451	KEN
1146	Andulus Medical Clinic	Health Centre	Private Enterprise (Institution)	Operational	36.84563	-1.27393	KEN
1147	Angata Health Centre	Health Centre	Ministry of Health	Operational	34.77567	-1.37645	KEN
1148	Angelic Medical Centre	Medical Clinic	Private Practice - General Practitioner	Not-Operational	36.83379	-1.20449	KEN
1149	Angels Health Services	Medical Clinic	Private Practice - Nurse / Midwife	Operational	37.94174	0.232003	KEN
1150	Angurai Health Centre	Health Centre	Ministry of Health	Operational	34.35149	0.70935	KEN
1151	Annex Clinic (Kenyenya)	Medical Clinic	Private Enterprise (Institution)	Operational	34.79611	-0.91614	KEN
1152	Annex Health Care	Medical Clinic	Private Practice - General Practitioner	Operational	36.90185	-1.20013	KEN
1153	Annex Hospital (Nakuru)	Other Hospital	Ministry of Health	Operational	36.04868	-0.16938	KEN
1154	Annex Medical Clinic	Medical Clinic	Private Practice - Clinical Officer	Operational	37.63925	-0.57653	KEN
1155	Annex Medical Clinic (Muranga North)	Medical Clinic	Private Enterprise (Institution)	Operational	36.95693	-0.60221	KEN
1156	Annex Medical Clinic (Trans Nzoia West)	Medical Clinic	Private Enterprise (Institution)	Operational	34.91984	0.8915	KEN
1157	Annointed Medical Clinic	Medical Clinic	Private Practice - Clinical Officer	Operational	34.50601	0.29934	KEN
1158	Ansar Medical Clinic	Medical Clinic	Private Enterprise (Institution)	Not-Operational	39.5958	-3.98311	KEN
1159	Antodevi Medical Clinic	Medical Clinic	Private Enterprise (Institution)	Operational	37.94756	0.20056	KEN
1160	Antony Njogu Clinic	Medical Clinic	Private Enterprise (Institution)	Not-Operational	37.094	-0.001332	KEN
1161	Aphia Disc 1 Nanyuki Transport	Medical Clinic	Non-Governmental Organizations	Operational	37.07866	0.0143	KEN
1162	Aphia Plus Marps Dic Nanyuki	Medical Clinic	Non-Governmental Organizations	Operational	37.0703	0.01413	KEN
1163	Aphiaplus Drop-In Centre (Naivasha)	Medical Clinic	Non-Governmental Organizations	Operational	36.42947	-0.71238	KEN
1164	Appex Medical Clinic	Medical Clinic	Private Practice - Clinical Officer	Operational	35.18473	0.10631	KEN
1165	APTC Health Centre	Health Centre	Armed Forces	Operational	36.95676	-1.28724	KEN
1166	Aqua Medical Clinic	Medical Clinic	Private Practice - Nurse / Midwife	Operational	37.02035	-0.17129	KEN
1167	Aquilla Farm Medical Clinic	Medical Clinic	Company Medical Service	Operational	36.25053	-0.74543	KEN
1168	Arabia Health Centre	Health Centre	Ministry of Health	Operational	41.86135	3.94118	KEN
1169	Arara ENT Clinic	Medical Clinic	Private Practice - Clinical Officer	Operational	35.00208	1.01555	KEN
1170	Arara ENT Clinic	Not in List	Private Practice - Clinical Officer	Operational	35.00208	1.01555	KEN
1171	Arbajahan Health Centre	Health Centre	Ministry of Health	Operational	39.0126	2.06749	KEN
1172	Arcade Medical Clinic	Medical Clinic	Private Practice - Clinical Officer	Operational	37.12399	-0.48011	KEN
1173	Arcade Medical Clinic (Ruiru)	Medical Clinic	Private Practice - Nurse / Midwife	Operational	36.92446	-1.21078	KEN
1174	Archers Post Health Centre	Health Centre	Kenya Episcopal Conference-Catholic Secretariat	Operational	37.5921	0.65141	KEN
1175	Aren Medical Clinic	Medical Clinic	Private Practice - Nurse / Midwife	Operational	36.62803	-1.10928	KEN
1176	Aren Medical Clinic	Medical Clinic	Private Practice - Nurse / Midwife	Operational	36.62803	-1.10928	KEN
1177	Arimi Clinic and Laboratory	Medical Clinic	Private Practice - Nurse / Midwife	Operational	37.45099	-0.53512	KEN
1178	Armstrong	Medical Clinic	Private Practice - Nurse / Midwife	Operational	34.50601	0.29934	KEN
1179	Arror Health Centre	Health Centre	Kenya Episcopal Conference-Catholic Secretariat	Operational	35.62007	0.95125	KEN
1180	Asantey Clinic	Medical Clinic	Private Practice - Medical Specialist	Operational	37.0768	-1.0349	KEN
1181	Asembo Bay Health Clinic (Rarieda)	Medical Clinic	Private Practice - Clinical Officer	Operational	34.38582	-0.1815	KEN
1182	Ashabito Health Centre	Health Centre	Ministry of Health	Operational	40.87104	3.55206	KEN
1183	Ashburn Ohuru Clinic	Medical Clinic	Other Faith Based	Pending Opening	34.31474	0.03228	KEN
1184	Ashraf Medical Clinic	Medical Clinic	Private Enterprise (Institution)	Operational	39.67204	-4.06111	KEN
1185	Aski Medical Clinic	Medical Clinic	Private Enterprise (Institution)	Operational	36.92215	-1.26552	KEN
1186	ASPE Medical Clinic	Medical Clinic	Private Practice - Nurse / Midwife	Operational	36.83175	-1.0321	KEN
1187	Association of Physically Disabled of Kenya	Health Project	Non-Governmental Organizations	Operational	36.7786	-1.258096	KEN
1188	Assumption Sisters Mbooni Clinic	Medical Clinic	Kenya Episcopal Conference-Catholic Secretariat	Operational	37.44812	-1.66007	KEN
1189	Asumbi Annex Dispensary	Medical Clinic	Kenya Episcopal Conference-Catholic Secretariat	Operational	34.50363	-0.6246	KEN
1190	Asumbi Health Centre	Health Centre	Kenya Episcopal Conference-Catholic Secretariat	Operational	34.61453	-0.62079	KEN
1191	Atemo Health Centre	Health Centre	Christian Health Association of Kenya	Operational	34.83291	-0.503	KEN
1192	Athi River Community Hospital	Medical Clinic	Private Enterprise (Institution)	Operational	36.97934	-1.46131	KEN
1193	Athi River Health Centre	Health Centre	Ministry of Health	Operational	36.98334	-1.44961	KEN
1194	Athi River Medical Services	Maternity Home	Private Enterprise (Institution)	Operational	36.97749	-1.45772	KEN
1195	Atlas Medical Clinic	Medical Clinic	Private Practice - Nurse / Midwife	Operational	36.94291	-0.54785	KEN
1196	Avarende Medical Clinic	Medical Clinic	Private Enterprise (Institution)	Operational	34.76259	0.30369	KEN
1197	Avenue Health Care	Medical Clinic	Private Enterprise (Institution)	Operational	39.67352	-4.04906	KEN
1198	Avenue Health Care (Makadara)	Medical Clinic	Private Practice - General Practitioner	Operational	36.86518	-1.30337	KEN
1199	Avenue Health Care Clinic	Medical Clinic	Private Enterprise (Institution)	Operational	34.75323	-0.10463	KEN
1200	Avenue Health Care Nakuru	Medical Clinic	Private Practice - General Practitioner	Operational	36.06528	-0.28633	KEN
1201	Avenue Health Care Ongata Rongai	Medical Clinic	Private Practice - General Practitioner	Operational	36.76322	-1.39443	KEN
1202	Avenue Healthcare Thika	Medical Clinic	Private Practice - General Practitioner	Operational	37.07748	-1.03879	KEN
1203	Avenue Hospital	Other Hospital	Private Enterprise (Institution)	Operational	36.817897	-1.264508	KEN
1204	Avenue Hospital Kisumu	Other Hospital	Private Enterprise (Institution)	Operational	34.770387	-0.088626	KEN
1205	Awasi Mission Health Center	Health Centre	Kenya Episcopal Conference-Catholic Secretariat	Operational	35.07395	-0.16043	KEN
1206	Awendo Sub-District Hospital	Sub-District Hospital	Ministry of Health	Operational	34.5346	-0.89868	KEN
1207	Ayan Clinic	Medical Clinic	Private Practice - Nurse / Midwife	Not-Operational	39.1829	0.614728	KEN
1208	Azimio Medical Centre	Medical Clinic	Private Enterprise (Institution)	Operational	39.66053	-4.03355	KEN
1209	Azimio Medical Clinic (Meru South)	Medical Clinic	Private Enterprise (Institution)	Operational	37.66638	-0.35511	KEN
1210	Baari Health Centre	Health Centre	Ministry of Health	Operational	36.4143	-0.01049	KEN
1211	Babadogo Medical Health Centre	Health Centre	Private Enterprise (Institution)	Operational	36.8864	-1.23916	KEN
1212	Babito Medical Centre	Medical Clinic	Private Practice - General Practitioner	Operational	36.86708	-1.25313	KEN
1213	Badri Medical Clinic	Medical Clinic	Private Practice - Unspecified	Operational	39.69097	-4.03605	KEN
1214	Badria Medical Clinic	Medical Clinic	Private Practice - Clinical Officer	Operational	39.68392	-4.04235	KEN
1215	Bafana Medical Centre	Medical Clinic	Private Enterprise (Institution)	Operational	36.75504	-1.26845	KEN
1216	Bahari Medical Clinic	Medical Clinic	Private Enterprise (Institution)	Operational	39.65958	-4.08577	KEN
1217	Bahari Medical Clinic Diani Beach	Medical Clinic	Private Practice - Clinical Officer	Operational	39.57793	-4.30791	KEN
1218	Bahati District Hospital	District Hospital	Ministry of Health	Operational	36.12368	-0.17031	KEN
1219	Bahati Health Centre	Health Centre	Local Authority	Operational	36.86299	-1.28891	KEN
1220	Bahati Medical Clinic	Medical Clinic	Private Enterprise (Institution)	Operational	36.9336	-1.32065	KEN
1221	Bahati Medical Clinic (Lugari)	Medical Clinic	Private Practice - Nurse / Midwife	Operational	34.9643	0.65402	KEN
1222	Bahati Medical Clinic (West Pokot)	Medical Clinic	Private Practice - Clinical Officer	Operational	35.09843	1.25992	KEN
1223	Bahati Medical Clinic Migori	Medical Clinic	Private Practice - General Practitioner	Operational	34.46918	-1.0682	KEN
1224	Bakarani Community Clinic	Medical Clinic	Private Enterprise (Institution)	Operational	39.69491	-4.01513	KEN
1225	Bakhita Dispensary	Medical Clinic	Non-Governmental Organizations	Operational	40.06918	-3.17445	KEN
1226	Balambala Sub-District Hospital	Sub-District Hospital	Ministry of Health	Operational	39.06323	-0.04445	KEN
1227	Ballore Africa Logistic Staff Clinic	Medical Clinic	Private Enterprise (Institution)	Operational	39.63202	-4.01822	KEN
1228	Bama Hospital	Other Hospital	Private Enterprise (Institution)	Operational	34.29407	0.05668	KEN
1229	Bamba Medical Clinic	Medical Clinic	Private Enterprise (Institution)	Operational	39.522	-3.54347	KEN
1230	Bamba Sub-District Hospital	Sub-District Hospital	Ministry of Health	Operational	39.523595	-3.545332	KEN
1231	Bamboo Health Centre	Health Centre	Ministry of Health	Operational	36.56636	-0.86276	KEN
1232	Bamburi Medicare	Medical Clinic	Private Enterprise (Institution)	Operational	39.6986	-4.00329	KEN
1233	Banadir Clinic	Medical Clinic	Private Enterprise (Institution)	Operational	41.8354	3.94502	KEN
1234	Bangii Medical Clinic	Medical Clinic	Private Enterprise (Institution)	Operational	36.00408	-0.27787	KEN
1235	Banisa Health Centre	Health Centre	Ministry of Health	Operational	40.34418	3.94034	KEN
1236	Banja Health Centre	Health Centre	Ministry of Health	Operational	34.8298	0.04438	KEN
1237	Baobab Annex Clinic	Medical Clinic	Private Practice - Clinical Officer	Not-Operational	39.67699	-4.02514	KEN
1238	Baobab Clinic - Bamburi Cement	Medical Clinic	Private Enterprise (Institution)	Operational	39.7061	-3.96975	KEN
1239	Baobab Medical Clinic	Medical Clinic	Private Practice - Clinical Officer	Operational	39.47657	-3.85775	KEN
1240	Bar Hostess Empowerment and Support Programme (Makadara)	Medical Clinic	Non-Governmental Organizations	Pending Opening	36.84889	-1.29381	KEN
1241	Baragoi Sub-District Hospital	Sub-District Hospital	Ministry of Health	Operational	36.78812	1.78257	KEN
1242	Baragu Health Centre	Health Centre	Ministry of Health	Operational	37.67972	-0.24794	KEN
1243	Baraka Afya Clinic	Medical Clinic	Private Enterprise (Institution)	Operational	37.4963	-0.466194	KEN
1244	Baraka Clinic (Lugari)	Medical Clinic	Private Practice - Nurse / Midwife	Not-Operational	34.96774	0.60881	KEN
1245	Baraka Dental Clinic (Maara)	Medical Clinic	Private Practice - Medical Specialist	Operational	37.63064	-0.2236	KEN
1246	Baraka Maternity Home	Maternity Home	Private Enterprise (Institution)	Operational	36.07628	-0.28909	KEN
1247	Baraka Medical Cenre	Medical Clinic	Private Practice - Medical Specialist	Operational	36.75036	-1.26675	KEN
1248	Baraka Medical Clinic	Medical Clinic	Other Public Institution	Operational	35.32586	0.29156	KEN
1249	Baraka Medical Clinic (Kirinyaga)	Medical Clinic	Private Practice - Nurse / Midwife	Operational	37.32264	-0.72136	KEN
1250	Baraka Medical Clinic (Lamu)	Medical Clinic	Private Practice - Clinical Officer	Operational	40.42008	-2.23303	KEN
1251	Baraka Medical Clinic (Makindu)	Medical Clinic	Private Practice - Clinical Officer	Operational	37.8189	-2.27855	KEN
1252	Baraka Medical Clinic (Mbitini)	Medical Centre	Private Practice - Nurse / Midwife	Operational	38.11635	-1.59188	KEN
1253	Baraka Medical Clinic (Muranga North)	Medical Clinic	Private Practice - Nurse / Midwife	Operational	37.1602	-0.713561	KEN
1254	Baraka Medical Clinic (Pokot Central)	Medical Clinic	Private Practice - Nurse / Midwife	Operational	35.35712	1.43881	KEN
1255	Baraka Medical Clinic (Runyenjes)	Medical Clinic	Private Practice - Nurse / Midwife	Operational	37.60722	-0.42372	KEN
1256	Baraka Medical Clinic (Samburu East)	Medical Clinic	Private Practice - Clinical Officer	Operational	37.3175	0.980778	KEN
1257	Baraka Medical Clinic (Trans Nzoia East)	Medical Clinic	Private Practice - Nurse / Midwife	Operational	35.12358	1.0282	KEN
1258	Baraka Medical Clinic (Turkana Central)	Medical Clinic	Private Practice - Nurse / Midwife	Operational	35.60484	3.10737	KEN
1259	Baraka Medical Clinic (Vikwatani)	Medical Clinic	Private Enterprise (Institution)	Operational	39.68971	-4.00513	KEN
1260	Baraka Medical Clinic Kitengela	Medical Clinic	Private Practice - Nurse / Midwife	Operational	36.95013	-1.4821	KEN
1261	Baraka Yetu Medical Clinic	Medical Clinic	Private Practice - Nurse / Midwife	Operational	38.0698	-1.35512	KEN
1262	Bargain Medical Clinic	Medical Clinic	Private Practice - Clinical Officer	Operational	36.12783	-0.2795	KEN
1263	Baricho Catholic Health Centre	Health Centre	Kenya Episcopal Conference-Catholic Secretariat	Operational	37.22931	-0.55406	KEN
1264	Baricho Health Centre	Health Centre	Ministry of Health	Operational	37.23931	-0.55313	KEN
1265	Barnet Memorial Hospital	Other Hospital	Private Enterprise (Institution)	Operational	35.74169	0.49418	KEN
1266	Bar-Sauri Dispensry	Health Centre	Ministry of Health	Operational	34.52503	0.11125	KEN
1267	Barsheba Medical Clinic	Medical Clinic	Private Practice - Clinical Officer	Operational	39.71214	-4.00313	KEN
1268	Barwaqo Clinic	Medical Clinic	Private Enterprise (Institution)	Operational	40.04796	1.74603	KEN
1269	Base Medical Centre	Health Centre	Armed Forces	Operational	37.11241	-0.03112	KEN
1270	Bashal Islamic Community Health Initiative	Health Centre	Supreme Council for Kenya Muslims	Operational	39.66193	-0.46334	KEN
1271	Batian Clinical Services	Medical Clinic	Private Practice - Clinical Officer	Operational	36.95737	-1.4773	KEN
1272	Batian Flowers Clinic	Medical Clinic	Private Practice - Nurse / Midwife	Operational	37.28271	0.08117	KEN
1273	Batian Medical Centre	Medical Clinic	Private Practice - General Practitioner	Operational	36.95901	-1.47634	KEN
1274	Batian Medical Centre Annex	Medical Clinic	Private Practice - General Practitioner	Operational	36.9565	-1.48141	KEN
1275	Batian Medical Services Medical Clinic	Medical Clinic	Private Practice - Medical Specialist	Operational	37.094	-0.001332	KEN
1276	Bay Leaf Health Center	Health Centre	Private Practice - General Practitioner	Operational	39.65783	-4.04649	KEN
1277	Bay Way Medical Clinic	Medical Clinic	Private Practice - Nurse / Midwife	Operational	34.56958	0.00125	KEN
1278	Bcj Medical Centre	Medical Clinic	Private Practice - Nurse / Midwife	Operational	37.35455	-0.68528	KEN
1279	Beacon of Hope Clinic (Kajiado)	Medical Clinic	Private Practice - General Practitioner	Operational	36.76284	-1.39401	KEN
1280	Beberion Clinic	Medical Clinic	Private Enterprise (Institution)	Operational	35.12097	0.82537	KEN
1281	Becca Medical Clinic	Medical Clinic	Ministry of Health	Operational	37.6287	-1.7835	KEN
1282	Beggs Clinic	Medical Clinic	Private Practice - Nurse / Midwife	Operational	35.12129	0.82902	KEN
1283	Bekam Clinic	Medical Clinic	Private Enterprise (Institution)	Operational	35.02174	-0.48282	KEN
1284	Bellevue Health Centre	Health Centre	Ministry of Health	Operational	36.73023	-0.22811	KEN
1285	Benane Health Centre	Health Centre	Ministry of Health	Operational	38.66288	0.50469	KEN
1286	Bengo Medical Clinic	Medical Clinic	Private Practice - Clinical Officer	Operational	39.56932	-3.92993	KEN
1287	Benmac Clinic	Medical Clinic	Private Enterprise (Institution)	Operational	35.9445	-0.37458	KEN
1288	Benrose Clinic	Medical Clinic	Private Enterprise (Institution)	Operational	34.50197	-0.6248	KEN
1289	Bensu Health Care Medical Clinic	Medical Clinic	Private Practice - Nurse / Midwife	Operational	37.94295	0.23298	KEN
1290	Best Healthlife Clinic	Medical Clinic	Private Enterprise (Institution)	Operational	35.26107	0.48397	KEN
1291	Beta Medical & Skin Clinic	Medical Clinic	Private Enterprise (Institution)	Operational	39.6737	-4.0523	KEN
1292	Bethany Clinic	Medical Clinic	Private Practice - Clinical Officer	Operational	37.23567	-0.4764	KEN
1293	Bethany Family Clinic	Medical Clinic	Private Practice - Nurse / Midwife	Operational	36.81861	-0.30114	KEN
1294	Bethel Clinic	Medical Clinic	Private Enterprise (Institution)	Operational	36.86882	-1.27297	KEN
1295	Bethel Hospital (Nandi)	Other Hospital	Christian Health Association of Kenya	Not-Operational	35.21279	0.19746	KEN
1296	Bethel Medical Clinic	Medical Clinic	Private Practice - Nurse / Midwife	Operational	36.92901	-1.15278	KEN
1297	Bethelm Clinic	Medical Clinic	Private Practice - General Practitioner	Operational	36.7559	-1.39607	KEN
1298	Bethezda Medical Clinic	Medical Clinic	Private Practice - Clinical Officer	Operational	35.18542	0.10409	KEN
1299	Bethsaida Catholic Dispensary	Medical Clinic	Kenya Episcopal Conference-Catholic Secretariat	Operational	36.80454	-1.16838	KEN
1300	Bethsaida Clinic (Kirinyaga-Gathiga)	Medical Clinic	Private Enterprise (Institution)	Not-Operational	36.741	-1.217	KEN
1301	Bethsaida Clinic (Kirinyaga-Thiba)	Medical Clinic	Private Enterprise (Institution)	Not-Operational	37.3477	-0.61046	KEN
1302	Bethsaida Grandcure Medical Clinic	Medical Clinic	Private Practice - Nurse / Midwife	Operational	37.65471	-0.27232	KEN
1303	Bethsaida Medical Clinic (Gatundu)	Medical Clinic	Private Practice - Clinical Officer	Operational	36.90515	-1.01251	KEN
1304	Bethsaida Medical Clinic (Kangundo)	Medical Clinic	Private Enterprise (Institution)	Operational	37.2802	-1.29687	KEN
1305	Bethwell Clinic	Medical Clinic	Private Practice - Nurse / Midwife	Not-Operational	37.4277	-0.301786	KEN
1306	Betta Health Care	Medical Clinic	Private Enterprise (Institution)	Operational	37.94144	0.22917	KEN
1307	Better Health Services	Medical Clinic	Private Practice - Nurse / Midwife	Operational	36.20376	-0.82184	KEN
1308	Better Medical Clinic	Medical Clinic	Private Enterprise (Institution)	Operational	39.63887	-0.44635	KEN
1309	Beula's Clinic	Medical Clinic	Private Practice - Nurse / Midwife	Operational	36.67335	-1.33503	KEN
1310	Bevans Medical Clinic	Medical Clinic	Private Practice - General Practitioner	Operational	37.12576	-0.47988	KEN
1311	Bewa Medical clinic	Medical Clinic	Private Practice - Nurse / Midwife	Operational	34.57697	0.73459	KEN
1312	Bgp Block 10Ba Base Camp Clinic	Medical Clinic	Non-Governmental Organizations	Operational	35.51874	3.32005	KEN
1313	Biafra Lions Clinic	Medical Clinic	Local Authority	Operational	36.8485	-1.28234	KEN
1314	Bibirioni Health Centre	Health Centre	Christian Health Association of Kenya	Operational	36.6171	-1.08108	KEN
1315	Bidii Health Centre	Health Centre	Ministry of Health	Operational	35.01692	1.05023	KEN
1316	Biftu Medical Clinic (Moyale)	Medical Clinic	Private Practice - Unspecified	Operational	39.0584	3.5234	KEN
1317	Bigem Clinic	Medical Clinic	Private Practice - Nurse / Midwife	Operational	37.2557	-0.62636	KEN
1318	Bigot Medical Clinic	Medical Clinic	Company Medical Service	Operational	36.4328	-0.67489	KEN
1319	Bikeke Helth Centre	Health Centre	Ministry of Health	Pending Opening	35.05789	1.0001	KEN
1320	Binyo Medical Clinic	Medical Clinic	Private Practice - Clinical Officer	Not-Operational	36.2427	0.140937	KEN
1321	Biotisho Ang' Medical Clinic	Medical Clinic	Private Practice - Nurse / Midwife	Pending Opening	36.58766	1.02566	KEN
1322	Biretwa health centre	Health Centre	Ministry of Health	Operational	35.55826	0.53801	KEN
1323	Birunda (Lyavo Project) Clinic	Medical Clinic	Private Enterprise (Institution)	Operational	34.93189	0.96075	KEN
1324	Bishop Kioko Catholic Hospital	Other Hospital	Kenya Episcopal Conference-Catholic Secretariat	Operational	37.26279	-1.52639	KEN
1325	Bisil Health Centre	Health Centre	Ministry of Health	Operational	36.79429	-2.08564	KEN
1326	Bismillahi Medical Clinic	Medical Clinic	Private Enterprise (Institution)	Operational	41.85759	3.93944	KEN
1327	Bismillahi Medical Clinic (Garissa)	Medical Clinic	Private Practice - Nurse / Midwife	Operational	39.64025	-0.44958	KEN
1328	Biyamadhow Health Centre	Health Centre	Ministry of Health	Operational	40.41323	0.6138	KEN
1329	Blessed Louis Palazzolo Health Centre	Health Centre	Other Faith Based	Operational	36.77224	-1.122349	KEN
1330	Blessed Medical Clinic	Medical Clinic	Private Enterprise (Institution)	Operational	36.79282	-1.31551	KEN
1331	Blue Cross Medical Clicnic	Medical Clinic	Private Practice - General Practitioner	Operational	36.32246	-0.4984	KEN
1332	Blue Haven Medical Clinic	Medical Clinic	Private Practice - Clinical Officer	Operational	36.92414	-1.19714	KEN
1333	Blue Line Clinic	Medical Clinic	Private Practice - General Practitioner	Operational	37.28005	-0.50566	KEN
1334	Blue Nile Medical Clinic	Medical Clinic	Private Practice - Nurse / Midwife	Operational	39.85414	-3.60981	KEN
1335	Bluebells Medical Clinic	Medical Clinic	Private Practice - Nurse / Midwife	Operational	36.94023	-1.3897	KEN
1336	Blueturtle	Medical Clinic	Private Practice - Nurse / Midwife	Operational	38.03823	-1.42026	KEN
1337	Boarder Medical Clinic Namanga	Medical Clinic	Private Practice - General Practitioner	Operational	36.78698	-2.54595	KEN
1338	Bodaki Health Centre	Health Centre	Private Practice - Medical Specialist	Operational	36.75583	-1.26859	KEN
1339	Bodaki Medical Clinic	Medical Clinic	Private Practice - Nurse / Midwife	Operational	36.7558	-1.27617	KEN
1340	Boddu Pharmacy Ltd	Medical Clinic	Private Enterprise (Institution)	Operational	41.8686	3.93029	KEN
1341	Bodi Health Centre	Health Centre	Ministry of Health	Operational	34.51242	-0.16328	KEN
1342	Bodo Medical Clinic	Medical Clinic	Private Practice - Unspecified	Operational	39.52437	-4.38421	KEN
1343	Bogwendo Health Centre(Manga)	Health Centre	Ministry of Health	Operational	34.89357	-0.64391	KEN
1344	Boige Health Centre	Health Centre	Ministry of Health	Operational	34.66809	-0.83089	KEN
1345	Bokoli Base Clinic	Medical Clinic	Private Enterprise (Institution)	Operational	34.65859	0.71391	KEN
1346	Bokoli Hospital	Sub-District Hospital	Ministry of Health	Operational	34.66171	0.71026	KEN
1347	Bombolulu Staff Clinic	Medical Clinic	Private Enterprise (Institution)	Operational	39.70224	-4.02185	KEN
1348	Bombululu Medical Clinic	Medical Clinic	Private Practice - Clinical Officer	Operational	39.62915	-3.81572	KEN
1349	Bomet Health Centre	Health Centre	Ministry of Health	Operational	35.33863	-0.78278	KEN
1350	Bomu Medical Centre (Likoni)	Medical Clinic	Private Enterprise (Institution)	Operational	39.64965	-4.0936	KEN
1351	Bomu Medical Centre (Mariakani)	Health Centre	Non-Governmental Organizations	Operational	39.48301	-3.87523	KEN
1352	Bomu Medical Hospital (Changamwe)	Other Hospital	Non-Governmental Organizations	Operational	39.61751	-4.02745	KEN
1353	Bona Medical Clinic	Medical Clinic	Private Enterprise (Institution)	Operational	39.69856	-4.00269	KEN
1354	Bondeni Maternity	Maternity Home	Ministry of Health	Operational	36.07952	-0.29575	KEN
1355	Bondo District Hospital	District Hospital	Ministry of Health	Operational	34.2745	-0.09021	KEN
1356	Bondo Medical Clinic	Medical Clinic	Private Enterprise (Institution)	Operational	34.27539	-0.0983	KEN
1357	Bondo Nyironge Medical Clinic	Medical Clinic	Private Enterprise (Institution)	Operational	34.394	-1.103	KEN
1358	Bondo University Clinic	Medical Clinic	Academic (if registered)	Operational	34.25786	-0.0938	KEN
1359	Bonzina Medical Clinic	Medical Clinic	Private Enterprise (Institution)	Operational	36.7523	-1.38778	KEN
1360	Boore Clinic	Medical Clinic	Private Practice - Nurse / Midwife	Operational	37.0685	-1.02794	KEN
1361	Bora Bora Clinic	Medical Clinic	Private Enterprise (Institution)	Operational	34.36853	-0.73072	KEN
1362	Bora Imani Medical Clinic	Medical Clinic	Private Practice - Nurse / Midwife	Operational	40.54617	-2.51278	KEN
1363	Borabu Medical Clinic	Medical Clinic	Private Enterprise (Institution)	Operational	39.73333	-3.96966	KEN
1364	Borangi Health Centre	Health Centre	Ministry of Health	Operational	34.84983	-0.86912	KEN
1365	Border Clinic	Medical Clinic	Private Enterprise (Institution)	Operational	34.48347	-1.23508	KEN
1366	Border Medical Care	Medical Clinic	Private Enterprise (Institution)	Operational	36.78987	-1.84189	KEN
1367	Bore Hole 11 Health Centre	Health Centre	Ministry of Health	Operational	40.91763	2.71228	KEN
1368	Boru Haro Model Health Centre	Health Centre	Ministry of Health	Operational	38.05954	2.31809	KEN
1369	Bosiango Health Centre	Health Centre	Ministry of Health	Operational	34.95055	-0.63996	KEN
1370	Bosongo Hospital	Other Hospital	Private Enterprise (Institution)	Operational	34.75456	-0.66426	KEN
1371	Boston Medical Clinic	Medical Clinic	Private Practice - Nurse / Midwife	Operational	36.34613	-0.36338	KEN
1372	Brase Clinic and Eye Centre	Medical Clinic	Christian Health Association of Kenya	Operational	34.45543	-1.10686	KEN
1373	Bravo Medical Clinic (Marsabit)	Medical Clinic	Private Practice - Nurse / Midwife	Operational	37.98912	2.33023	KEN
1374	Bridgeway Clinic	Medical Clinic	Private Practice - Medical Specialist	Operational	36.749	-1.26738	KEN
1375	Bridging Out-Patient	Medical Clinic	Private Practice - General Practitioner	Operational	36.90333	-1.1842	KEN
1376	Bright Clinic	Medical Clinic	Private Enterprise (Institution)	Operational	37.98751	0.33724	KEN
1377	Bristal Park Hospital	Other Hospital	Private Practice - General Practitioner	Operational	36.89455	-1.31319	KEN
1378	British American Tobacco Kenya Clinic	Medical Clinic	Private Enterprise (Institution)	Operational	36.85656	-1.30535	KEN
1379	Brooks Health Care Medical Clinic	Medical Clinic	Private Practice - Clinical Officer	Operational	36.77799	-1.19316	KEN
1380	Brother andre Clinic	Medical Clinic	Kenya Episcopal Conference-Catholic Secretariat	Operational	36.79921	-1.34196	KEN
1381	Buburi Community Clinic	Medical Clinic	Non-Governmental Organizations	Operational	34.08831	0.21513	KEN
1382	Bughuta Health Centre	Health Centre	Ministry of Health	Operational	38.66798	-3.68821	KEN
1383	Bugina Health Centre	Health Centre	Ministry of Health	Operational	34.76777	0.149	KEN
1384	Bugumbe Health Centre	Health Centre	Ministry of Health	Operational	34.43824	-1.17283	KEN
1385	Bukaya Health Centre	Health Centre	Ministry of Health	Operational	34.44942	0.26004	KEN
1386	Bukaya Medical Centre	Medical Clinic	Private Practice - Medical Specialist	Operational	34.4183	0.255065	KEN
1387	Bukura Health Centre	Health Centre	Ministry of Health	Operational	34.62051	0.21919	KEN
1388	Bukura Medical Clinic	Medical Clinic	Private Practice - Clinical Officer	Operational	34.61344	0.22285	KEN
1389	Bulla Game Medical Clinic and Laboratory	Medical Clinic	Private Practice - Nurse / Midwife	Operational	39.67074	-0.49767	KEN
1390	Bulla Hagar Clinic	Medical Clinic	Private Practice - Nurse / Midwife	Operational	39.66695	-0.42667	KEN
1391	Bulla Medina Clinic	Medical Clinic	Private Practice - Clinical Officer	Operational	39.64983	-0.42791	KEN
1392	Bulla Tawakal Medical Clinic	Medical Clinic	Private Practice - Nurse / Midwife	Operational	41.86474	3.93859	KEN
1393	Bullampya Medical Clinic	Medical Clinic	Private Enterprise (Institution)	Operational	41.84988	3.93431	KEN
1394	Bumala A Health Centre	Health Centre	Ministry of Health	Operational	34.1914	0.30231	KEN
1395	Bumala B Health Centre	Health Centre	Ministry of Health	Operational	34.3501	0.38995	KEN
1396	Bumala CFW clinic	Medical Clinic	Non-Governmental Organizations	Operational	34.20157	0.30464	KEN
1397	Bumula Health Centre	Health Centre	Ministry of Health	Operational	34.4379	0.57248	KEN
1398	Buna Sub-District Hospital	Sub-District Hospital	Ministry of Health	Operational	39.49683	2.79142	KEN
1399	Bungasi Health Centre	Health Centre	Ministry of Health	Operational	34.39919	0.19947	KEN
1400	Bungoma District Hospital	District Hospital	Ministry of Health	Operational	34.55943	0.57548	KEN
1401	Bungoma Medical Centre	Medical Clinic	Private Enterprise (Institution)	Operational	34.56562	0.56562	KEN
1402	Bungoma west Medical Services	District Hospital	Private Practice - General Practitioner	Operational	34	4	KEN
1403	Bura District Hospital	District Hospital	Ministry of Health	Operational	40.3366	-1.00918	KEN
1404	Bura Health Centre	Health Centre	Ministry of Health	Operational	39.83883	-1.18281	KEN
1405	Bura Health Centre Taita	Health Centre	Ministry of Health	Operational	38.31577	-3.50014	KEN
1406	Burder Health Centre	Health Centre	Ministry of Health	Operational	40.27095	1.11326	KEN
1407	Burduras Health Centre	Health Centre	Ministry of Health	Operational	39.88229	3.84398	KEN
1408	Burnt Forest Medical Clinic	Medical Clinic	Private Enterprise (Institution)	Operational	35.4349	0.209	KEN
1409	Burnt Forest Rhdc (Eldoret East)	Health Centre	Ministry of Health	Operational	35.43611	0.21511	KEN
1410	Burqa Medical Clinic (Moyale)	Medical Clinic	Private Practice - Nurse / Midwife	Operational	39.0577	3.5215	KEN
1411	Buruburu Friends Clinic	Medical Clinic	Non-Governmental Organizations	Operational	36.89147	-1.31001	KEN
1412	Buruburu Medical Clinic	Medical Clinic	Private Enterprise (Institution)	Operational	36.87783	-1.27948	KEN
1413	Bushiangala Health Centre	Health Centre	Other Faith Based	Operational	34.68388	0.1872	KEN
1414	Bushiri Health Centre	Health Centre	Ministry of Health	Operational	34.7292	0.36613	KEN
1415	Busia District Hospital	District Hospital	Ministry of Health	Operational	34.1045	0.46041	KEN
1416	Busia Trailer Park Clinic	Medical Clinic	Ministry of Health	Operational	34.10008	0.46404	KEN
1417	Bute District Hospital	District Hospital	Ministry of Health	Operational	39.42488	3.37063	KEN
1418	Bute Medical Clinic	Medical Clinic	Private Practice - Nurse / Midwife	Operational	39.42036	3.36044	KEN
1419	Butere District Hospital	District Hospital	Ministry of Health	Operational	34.49347	0.20854	KEN
1420	Butere Iranda Health Centre	Health Centre	Ministry of Health	Pending Opening	34.46411	0.2442	KEN
1421	Butula Mission Health Centre	Health Centre	Other Faith Based	Operational	34.33363	0.34325	KEN
1422	Buuri Chemist / Laboratory	Medical Clinic	Private Enterprise (Institution)	Operational	37.64151	0.05775	KEN
1423	Buyangu Health Centre	Health Centre	Other Faith Based	Operational	34.74595	0.03923	KEN
1424	By Faith Clinic (Kirinyaga)	Medical Clinic	Private Practice - Nurse / Midwife	Operational	37.35608	-0.684	KEN
1425	By Faith Clinic (Thika)	Medical Clinic	Private Enterprise (Institution)	Operational	36.825	-1.137926	KEN
1426	By Faith Medical Centre	Medical Clinic	Private Practice - Nurse / Midwife	Operational	37.47797	-0.54836	KEN
1427	By Faith Medical Clinic	Medical Clinic	Private Enterprise (Institution)	Operational	37.5417	-0.638813	KEN
1428	By Grace Medical (Kutus) Clinic	Medical Clinic	Private Practice - Nurse / Midwife	Operational	37.29073	-0.58591	KEN
1429	Bygrace Medical Clinic	Medical Clinic	Private Practice - Nurse / Midwife	Operational	36.91276	-1.02397	KEN
1430	California Medical Clinic	Medical Clinic	Private Practice - Nurse / Midwife	Operational	39.60321	-4.06605	KEN
1431	Calvary Family Health Care Centre	Medical Clinic	Private Practice - Unspecified	Operational	39.68499	-4.00886	KEN
1432	Calvary Medical Clinic	Medical Clinic	Private Practice - Nurse / Midwife	Operational	36.15003	-0.28505	KEN
1433	Camp Brethren Medical Clinic	Medical Clinic	Private Practice - Nurse / Midwife	Operational	36.2726	-0.563306	KEN
1434	Camp David Medical Clinic	Medical Clinic	Non-Governmental Organizations	Not-Operational	39.62078	-4.01996	KEN
1435	Cana Family Life Clinic	Maternity Home	Non-Governmental Organizations	Operational	36.88053	-1.30907	KEN
1436	Cana Medical Clinic	Medical Clinic	Private Practice - Clinical Officer	Operational	37.32864	-1.26997	KEN
1437	Canaan (ACK) Medical Clinic	Medical Clinic	Christian Health Association of Kenya	Operational	36.5525	-1.00432	KEN
1438	Canaan Clinic (Matete)	Medical Clinic	Private Enterprise (Institution)	Operational	34.8669	0.614027	KEN
1439	Canaan Health Providers (Nairobi)	Medical Clinic	Private Enterprise (Institution)	Operational	36.83137	-1.27457	KEN
1440	Canaan Medical Clinic	Medical Clinic	Private Enterprise (Institution)	Operational	39.58328	-4.00235	KEN
1441	Canan Medical Clinic	Medical Clinic	Private Enterprise (Institution)	Operational	37.0979	-1.06743	KEN
1442	Care Medical Clinic (Geta Bush)	Medical Clinic	Private Practice - Clinical Officer	Operational	36.58394	-0.41361	KEN
1443	Careplus Medical Services	Medical Clinic	Private Practice - General Practitioner	Operational	34.785175	-0.058387	KEN
1444	Carol Afandi Clinic	Medical Clinic	Private Practice - Nurse / Midwife	Operational	34.711	0.114128	KEN
1445	Carolina For Kibera VCT	Medical Clinic	Non-Governmental Organizations	Operational	36.77879	-1.3142	KEN
1446	Catholic Archdiocese of Mombasa CHBC & AIDS Relief	Medical Clinic	Kenya Episcopal Conference-Catholic Secretariat	Operational	39.70141	-4.01925	KEN
1447	Catholic Hospital Laisamis	Other Hospital	Kenya Episcopal Conference-Catholic Secretariat	Operational	38.0251	1.70101	KEN
1448	Catholic Hospital Wamba	Other Hospital	Kenya Episcopal Conference-Catholic Secretariat	Operational	37.32013	0.97786	KEN
1449	Catmag Medical Centre	Medical Clinic	Private Practice - Unspecified	Operational	36.7553	-1.17504	KEN
1450	Causqurow Medical Clinic	Medical Clinic	Private Practice - Clinical Officer	Operational	39.65298	-0.47278	KEN
1451	Cbk Staff Clinic (Mombasa)	Medical Clinic	Company Medical Service	Operational	39.67664	-4.06211	KEN
1452	Ccm Kaare	Medical Clinic	Private Practice - Nurse / Midwife	Operational	37.79515	-0.1843	KEN
1453	Cedar Associate Clinic	Medical Clinic	Private Practice - General Practitioner	Operational	35.27871	0.51474	KEN
1454	Cedar Medical Clinic (Kimana)	Medical Clinic	Private Practice - Nurse / Midwife	Operational	37.53594	-2.79977	KEN
1455	Central Bank Staff Clinic	Medical Clinic	State Coorporation	Operational	36.82274	-1.290015	KEN
1456	Central Clinic (Kisumu East)	Medical Clinic	Private Enterprise (Institution)	Operational	34.7252	-0.127499	KEN
1457	Central Clinic (Lugari)	Medical Clinic	Private Enterprise (Institution)	Operational	35.12118	0.824682	KEN
1458	Central Medical Clinic	Medical Clinic	Private Enterprise (Institution)	Operational	37.33884	-1.27259	KEN
1459	Central Medical Clinic (Kitui Central)	Medical Clinic	Private Practice - Clinical Officer	Operational	38.0935	-1.36747	KEN
1460	Central Medical Clinic (Nairobi)	Medical Clinic	Private Practice - General Practitioner	Operational	36.90296	-1.24615	KEN
1461	Central Medical Clinic and Labaratory (Changamwe)	Medical Clinic	Private Practice - Unspecified	Operational	39.62634	-4.03155	KEN
1462	Central Memorial Hospital	Other Hospital	Private Enterprise (Institution)	Operational	37.08109	-1.03557	KEN
1463	Centre medical clinic	Medical Clinic	Private Practice - Nurse / Midwife	Operational	36.03157	0.29649	KEN
1464	CFW Clinic	Medical Clinic	Other Faith Based	Operational	36.8304	-1.17535	KEN
1465	CFW Kiamugumo Glory	Medical Clinic	Non-Governmental Organizations	Operational	37.41226	-0.42908	KEN
1466	CFW Kimangaru Clinic	Medical Clinic	Private Practice - Nurse / Midwife	Operational	37.53009	-0.54506	KEN
1467	CFW Mbuvori Clinic	Medical Clinic	Private Practice - Nurse / Midwife	Operational	37.46371	-0.38943	KEN
1468	CFW Mwea Clinic	Medical Clinic	Non-Governmental Organizations	Operational	37.35626	-0.6854	KEN
1469	Chaka Health Services Clinic	Medical Clinic	Private Practice - Nurse / Midwife	Operational	36.99913	-0.36101	KEN
1470	Chalo Medical Clinic	Medical Clinic	Private Practice - Clinical Officer	Operational	36.93237	-0.4288	KEN
1471	Chamamo Medical Clinic	Medical Clinic	Private Practice - Nurse / Midwife	Pending Opening	34.76868	0.11642	KEN
1472	Chandaria Health Centre	Health Centre	Community	Operational	36.69119	-1.27396	KEN
1473	Changamwe Maternity	Maternity Home	Private Enterprise (Institution)	Operational	39.61286	-4.02775	KEN
1474	Chania Clinic	Medical Clinic	Private Practice - Nurse / Midwife	Operational	37.094	-0.001332	KEN
1475	Chania Obstetrics Gyno Clinic	Medical Clinic	Private Practice - Medical Specialist	Operational	37.0685	-1.02794	KEN
1476	Chania Optical	Medical Clinic	Private Practice - Unspecified	Operational	36.95666	-0.42502	KEN
1477	Charity Medical Centre	Other Hospital	Private Enterprise (Institution)	Operational	36.35774	0.03023	KEN
1478	Charity Medical Clinic	Maternity Home	Private Practice - Nurse / Midwife	Operational	36.93281	-0.97443	KEN
1479	Chasimba Health Centre	Health Centre	Ministry of Health	Operational	39.70028	-3.73513	KEN
1480	Chebangang Health Centre	Health Centre	Ministry of Health	Operational	35.28923	-0.54881	KEN
1481	Chebiemit District Hospital	District Hospital	Ministry of Health	Operational	35.50237	0.85334	KEN
1482	Chebon Medical Clinic	Medical Clinic	Private Practice - Nurse / Midwife	Operational	34.71382	0.84112	KEN
1483	Cheborgei Health Centre	Health Centre	Ministry of Health	Operational	35.14351	-0.57824	KEN
1484	Chebororwa Health Centre	Health Centre	Ministry of Health	Operational	35.39224	0.94421	KEN
1485	Chemase Health Centre	Health Centre	Ministry of Health	Operational	35.06395	-0.01376	KEN
1486	Chemasis Maternity Home	Maternity Home	Private Practice - Nurse / Midwife	Operational	36.23152	0.00135	KEN
1487	Chembulet Health Centre	Health Centre	Ministry of Health	Operational	35.42559	0.6165	KEN
1488	Chemelil Sugar Health Centre	Health Centre	Company Medical Service	Operational	35.18239	-0.15153	KEN
1489	Chemichemi Medical Clinic	Medical Clinic	Private Practice - Nurse / Midwife	Operational	40.0175	-3.13593	KEN
1490	Chemichemi Medical Clinic (Nyandarua)	Medical Clinic	Private Practice - Nurse / Midwife	Operational	36.50896	-0.47165	KEN
1491	Chemin Clinic	Medical Clinic	Private Enterprise (Institution)	Operational	34.98993	-0.87103	KEN
1492	Chemogondany Hospital	Other Hospital	Private Enterprise (Institution)	Operational	35.32374	-0.36925	KEN
1493	Chemolingot District Hospital	District Hospital	Ministry of Health	Operational	35.9877	0.98724	KEN
1494	Chemosot Health Centre	Health Centre	Ministry of Health	Operational	35.17105	-0.50979	KEN
1495	Chemworor Health Centre	Health Centre	Ministry of Health	Operational	35.57328	1.07424	KEN
1496	Chepareria Sub District Hospital	Sub-District Hospital	Ministry of Health	Operational	35.19926	1.30047	KEN
1497	Chepkanga Health Centre	Health Centre	Ministry of Health	Operational	35.38779	0.8838	KEN
1498	Chepkemel Health Centre (Kericho)	Health Centre	Ministry of Health	Operational	35.0617	-0.27633	KEN
1499	Chepkemel Health Centre (Mosop)	Health Centre	Ministry of Health	Operational	35.03248	0.52831	KEN
1500	Chepkono Medical Clinic	Medical Clinic	Private Practice - Nurse / Midwife	Operational	35.23974	1.25067	KEN
1501	Chepkorio Health Centre	Health Centre	Ministry of Health	Operational	35.53656	0.38539	KEN
1502	Chepkunan Clinic	Medical Clinic	Private Practice - Nurse / Midwife	Operational	34.9473	-0.00881	KEN
1503	Chepngombe Health Centre	Health Centre	Ministry of Health	Operational	35.00363	-0.83926	KEN
1504	Chepnoet Clinic	Medical Clinic	Private Practice - General Practitioner	Operational	35.06641	0.47328	KEN
1505	Chepnoet Private Clinic	Medical Clinic	Private Practice - General Practitioner	Operational	35.06551	0.47063	KEN
1506	Chepseon Health Care Clinic	Medical Clinic	Private Enterprise (Institution)	Operational	35.47804	-0.25646	KEN
1507	Chepseon Medical Clinic	Medical Clinic	Private Enterprise (Institution)	Operational	35.47963	-0.25438	KEN
1508	Cheptais Clinic	Medical Clinic	Private Practice - Nurse / Midwife	Operational	34.46274	0.8073	KEN
1509	Cheptais Sub District Hospital	Sub-District Hospital	Ministry of Health	Operational	34.46232	0.80289	KEN
1510	Cheptalal Sub-District Hospital	Sub-District Hospital	Ministry of Health	Operational	35.36067	-0.60177	KEN
1511	Cheptarit Med Clinic	Medical Clinic	Private Practice - General Practitioner	Operational	35.16954	0.31844	KEN
1512	Chepterit Mission Health Centre	Health Centre	Kenya Episcopal Conference-Catholic Secretariat	Operational	35.1333	0.23477	KEN
1513	Chepterwai Sub-District Hospital	Sub-District Hospital	Ministry of Health	Operational	34.92726	0.52288	KEN
1514	Cheptobot Dispensary	Health Centre	Ministry of Health	Operational	35.45328	1.04927	KEN
1515	Cherangany Health Centre	Health Centre	Ministry of Health	Operational	35.22016	0.97823	KEN
1516	Cherangany Nursing Home	Other Hospital	Private Enterprise (Institution)	Operational	35.00599	0.99026	KEN
1517	Cherangany Nursing Home Outpatient Clinic	Medical Clinic	Private Enterprise (Institution)	Operational	35.00364	1.01515	KEN
1518	Chesinende Health Services	Medical Clinic	Private Practice - Clinical Officer	Operational	35.478	0.25707	KEN
1519	Chesogor Medical Clinic/Chemist	Medical Clinic	Private Practice - General Practitioner	Operational	35.16658	0.31809	KEN
1520	Chesoi Health Centre	Health Centre	Kenya Episcopal Conference-Catholic Secretariat	Operational	35.59397	1.07013	KEN
1521	Chesoi Medical Clinic	Medical Clinic	Private Enterprise (Institution)	Operational	35.59206	1.06278	KEN
1522	Chesongoch Health Centre	Other Hospital	Kenya Episcopal Conference-Catholic Secretariat	Operational	35.64294	1.12623	KEN
1523	Chiakariga H/C	Health Centre	Ministry of Health	Operational	37.92109	-0.2801	KEN
1524	Child Welfare Society of Kenya Medical Clinic	Medical Clinic	Private Practice - Unspecified	Operational	34.55301	0.59441	KEN
1525	Children's Support Centre Emurembe	Medical Centre	Non-Governmental Organizations	Operational	34.67416	0.10508	KEN
1526	Chimbiriro Clinic	Medical Clinic	Private Practice - Clinical Officer	Not-Operational	40.08803	-2.86519	KEN
1527	Chimoi Health Centre	Health Centre	Kenya Episcopal Conference-Catholic Secretariat	Operational	34.861	0.576312	KEN
1528	Chinato Health Centre	Health Centre	Ministry of Health	Operational	34.61433	-1.28787	KEN
1529	Chiromo Medical Centre	Medical Clinic	Private Enterprise (Institution)	Operational	36.80981	-1.26917	KEN
1530	Chitugul Medical Clinic	Medical Clinic	Private Practice - Nurse / Midwife	Operational	35.1247	0.98771	KEN
1531	Chizi Medical Clinic	Medical Clinic	Private Enterprise (Institution)	Operational	39.68632	-3.74677	KEN
1532	Chogoria (PCEA) Hospital	Other Hospital	Christian Health Association of Kenya	Operational	37.62818	-0.23033	KEN
1533	Choice Health Care	Medical Clinic	Private Practice - Clinical Officer	Operational	39.64873	-0.44489	KEN
1534	Chombeli Health Centre	Health Centre	Ministry of Health	Operational	34.75151	0.45621	KEN
1535	Chomei Medical Clinic	Medical Clinic	Private Enterprise (Institution)	Operational	35.3291	0.39294	KEN
1536	Christ Mary Anne Clinic	Medical Clinic	Private Practice - Unspecified	Operational	34.70567	-0.79089	KEN
1537	Christamarianne Medical Clinic (Suneka)	Medical Clinic	Kenya Episcopal Conference-Catholic Secretariat	Operational	34.7059	-0.6788	KEN
1538	Christamarianne Mission Hospital	Other Hospital	Kenya Episcopal Conference-Catholic Secretariat	Operational	34.77233	-0.68216	KEN
1539	Chuka Cottage Hospital	Other Hospital	Kenya Episcopal Conference-Catholic Secretariat	Operational	37.64737	-0.33657	KEN
1540	Chuka District Hospital	District Hospital	Ministry of Health	Operational	37.65537	-0.32954	KEN
1541	Chulaimbo Sub-District Hospital	Sub-District Hospital	Ministry of Health	Operational	34.63821	-0.03785	KEN
1542	Chumani Medical Clinic	Medical Clinic	Private Practice - Clinical Officer	Operational	39.8989	-3.47405	KEN
1543	Church Army Medical Clinic	Medical Clinic	Christian Health Association of Kenya	Operational	36.85477	-1.2946	KEN
1544	Chwele Sub district hospital	Sub-District Hospital	Ministry of Health	Operational	34.57788	0.73435	KEN
1545	Ciagini Health Centre	Health Centre	Ministry of Health	Operational	37.37958	-0.75627	KEN
1546	Ciama Medical Clinic	Medical Clinic	Private Practice - Nurse / Midwife	Operational	37.66358	-0.0639	KEN
1547	Cidi Mukuru Clinic	Medical Clinic	Other Faith Based	Operational	36.89093	-1.31503	KEN
1548	City Point Medical Clinic	Medical Clinic	Private Enterprise (Institution)	Operational	36.85034	-1.27908	KEN
1549	Clay Hill Hospital	Other Hospital	Private Enterprise (Institution)	Operational	36.69259	-1.42632	KEN
1550	Clinitec Medical Services	Medical Centre	Company Medical Service	Operational	36.803218	-1.295947	KEN
1551	Clinix Health Care	Medical Clinic	Private Practice - Unspecified	Operational	36.82578	-1.30688	KEN
1552	Clinix Health Care (Kibra)	Medical Clinic	Private Enterprise (Institution)	Operational	36.77395	-1.31037	KEN
1553	Clinix Health Care Limited (Meru)	Medical Clinic	Company Medical Service	Operational	37.6574	0.04645	KEN
1554	Clinix Medical Clinic (Machakos)	Medical Clinic	Private Practice - General Practitioner	Operational	37.26826	-1.51871	KEN
1555	Cmf Aitong Health Centre	Health Centre	Other Faith Based	Operational	35.25075	-1.13315	KEN
1556	Coast Province General Hospital	Provincial General Hospital	Ministry of Health	Operational	39.68619	-4.02796	KEN
1557	Comboni Missionary Sisters Health Programm	Health Programme	Kenya Episcopal Conference-Catholic Secretariat	Operational	36.87917	-1.25854	KEN
1558	Comet Medical Clinic	Medical Clinic	Private Practice - Nurse / Midwife	Operational	37.32535	-1.08498	KEN
1559	Comfort The Chidren International (Ctc) Naivasha	Health Project	Non-Governmental Organizations	Operational	36.58256	-0.97945	KEN
1560	Communal Oriented Service International Centre	Health Centre	Private Practice - General Practitioner	Operational	36.8932	-1.3092	KEN
1561	Community Diagnostic Medical Centre	Medical Clinic	Private Practice - General Practitioner	Operational	36.95689	-1.47691	KEN
1562	Community Evolution Network VCT	Medical Clinic	Non-Governmental Organizations	Operational	36.78946	-1.31351	KEN
1563	Community Medical and Lab Services Clinic	Medical Clinic	Private Practice - Clinical Officer	Operational	36.70168	1.0961	KEN
1564	Community Medical Centre (Kongowea)	Medical Clinic	Private Practice - General Practitioner	Operational	39.68632	-4.04246	KEN
1565	Compassionate Hospital	Other Hospital	Private Enterprise (Institution)	Operational	36.8665	-1.2148	KEN
1566	Complete Care Health Services	Medical Clinic	Private Practice - General Practitioner	Operational	36.6628	-1.24536	KEN
1567	Complex Medical Centre	Medical Clinic	Private Practice - Clinical Officer	Operational	37.39569	-0.74956	KEN
1568	Conerstone Clinic	Medical Clinic	Christian Health Association of Kenya	Operational	36.91893	-1.24816	KEN
1569	Congo medical services	Medical Clinic	Private Enterprise (Institution)	Operational	36.90665	-1.18613	KEN
1570	Coni Health Centre	Health Centre	Private Practice - Nurse / Midwife	Operational	36.91372	-1.27049	KEN
1571	Connections Medical Clinic	Medical Clinic	Private Practice - Unspecified	Operational	36.90011	-1.32007	KEN
1572	Consolata Hospital (Nkubu)	Other Hospital	Kenya Episcopal Conference-Catholic Secretariat	Operational	37.66691	-0.06914	KEN
1573	Consolata Kyeni Hospital	Other Hospital	Kenya Episcopal Conference-Catholic Secretariat	Operational	37.58781	-0.41331	KEN
1574	Consolata Medical Clinic (Eldoret South)	Medical Clinic	Private Enterprise (Institution)	Unknown	35.2663	0.492988	KEN
1575	Consolata Mission Hospital (Mathari)	Other Hospital	Kenya Episcopal Conference-Catholic Secretariat	Operational	36.9197	-0.41383	KEN
1576	Copeman Health Care Centre	Medical Clinic	Private Practice - Clinical Officer	Operational	35.6702	-0.632	KEN
1577	Coptic Hospital (Ngong Road)	Other Hospital	Christian Health Association of Kenya	Operational	36.79893	-1.30096	KEN
1578	Coptic Medical Clinic	Medical Clinic	Christian Health Association of Kenya	Operational	36.86298	-1.30837	KEN
1579	Corban Health Care	Health Centre	Private Practice - Nurse / Midwife	Operational	36.89144	-1.28796	KEN
1580	Corner Chaani Medical Clinic	Medical Clinic	Other Faith Based	Operational	39.62609	-4.02842	KEN
1581	Corner Clinic	Medical Clinic	Private Practice - Nurse / Midwife	Operational	38.56269	-3.39118	KEN
1582	Corner Medical Clinic	Medical Clinic	Private Practice - Nurse / Midwife	Operational	39.6853	-4.00134	KEN
1583	Cornerstone Medical Clinic	Medical Clinic	Private Practice - Clinical Officer	Operational	39.45421	-4.17441	KEN
1584	Cornerstone Medical Clinic (Nyeri Central)	Medical Clinic	Private Practice - Clinical Officer	Operational	36.95453	-0.42515	KEN
1585	Cornestone Baptist Clinic	Medical Clinic	Other Faith Based	Operational	34.10295	0.30425	KEN
1586	Cottolengo Mission Hospital	Other Hospital	Kenya Episcopal Conference-Catholic Secretariat	Operational	37.76659	-0.00245	KEN
1587	County Gate Medical Clinic	Medical Clinic	Private Practice - Clinical Officer	Operational	37.54875	-1.14558	KEN
1588	County Medical Clinic (Kangai)	Medical Clinic	Private Practice - Nurse / Midwife	Operational	37.29841	-0.62383	KEN
1589	County Medical Clinic and Lab Services	Medical Clinic	Private Practice - Clinical Officer	Operational	39.65827	-0.47611	KEN
1590	County Medical Clinic and Lab Sevices	Medical Clinic	Private Practice - Clinical Officer	Operational	40.06154	1.75468	KEN
1591	County Medical Health Clinic (Wanguru)	Medical Clinic	Private Practice - Nurse / Midwife	Operational	37.35489	-0.68278	KEN
1592	Courtesy Community Based Health Services	Medical Clinic	Non-Governmental Organizations	Not-Operational	36.9351	-1.36434	KEN
1593	Credible Health Centre	Medical Clinic	Private Practice - General Practitioner	Operational	36.8766	-1.29626	KEN
1594	Crescent Medical Aid (Pangani)	Medical Clinic	Non-Governmental Organizations	Operational	36.83801	-1.26636	KEN
1595	Crescent Medical Aid Kenya Korogocho Clinic	Medical Clinic	Private Practice - General Practitioner	Operational	36.89099	-1.25176	KEN
1596	Crescent Medical Aid Murang'a Road	Medical Clinic	Non-Governmental Organizations	Operational	36.821	-1.2852	KEN
1597	Crescent-Davina Med Clinic	Medical Clinic	Private Practice - General Practitioner	Operational	35.00336	1.01386	KEN
1598	Crestwood Medical Clinic	Medical Clinic	Private Practice - Clinical Officer	Operational	36.96587	-1.14112	KEN
1599	Crossroad Nursing Home	Medical Clinic	Private Enterprise (Institution)	Operational	39.06	3.52672	KEN
1600	Crow Medical Centre	Medical Clinic	Private Practice - General Practitioner	Operational	36.93265	-1.23506	KEN
1601	Crystal Medical And Cottage Hospital	Medical Clinic	Private Enterprise (Institution)	Operational	35.00277	1.0144	KEN
1602	Crystal Medical Centre	Medical Clinic	Private Practice - General Practitioner	Operational	39.68264	-4.04375	KEN
1603	Cura (ACK) Medical Clinic	Medical Clinic	Christian Health Association of Kenya	Operational	36.69086	-1.21731	KEN
1604	Cura Medical Clinic	Medical Clinic	Private Practice - Nurse / Midwife	Operational	36.6976	-1.21935	KEN
1605	Cure (AIC) International Hospital	Other Hospital	Other Faith Based	Operational	36.59443	-0.94684	KEN
1606	Current Medical Ciinic	Medical Clinic	Private Practice - Clinical Officer	Operational	37.9804	0.38406	KEN
1607	Dabel Health Centre (Moyale)	Health Centre	Ministry of Health	Operational	39.24615	3.14832	KEN
1608	Dabliu Clinic	Medical Clinic	Private Enterprise (Institution)	Operational	36.91184	-1.2683	KEN
1609	Dadaab Clinic	Medical Clinic	Private Practice - Nurse / Midwife	Operational	40.2828	0.055519	KEN
1610	Dadaab Sub-District Hospital	Sub-District Hospital	Ministry of Health	Operational	40.307	0.05728	KEN
1611	Dadajabula Sub District Hospital	Sub-District Hospital	Ministry of Health	Operational	40.87265	0.53621	KEN
1612	Dagahaley Hospital	Other Hospital	Non-Governmental Organizations	Operational	40.29669	-0.19	KEN
1613	Dagamra Medical Clinic	Medical Clinic	Private Practice - Clinical Officer	Operational	39.53951	-3.92117	KEN
1614	Dakarh Medical Services	Medical Clinic	Private Practice - Clinical Officer	Operational	39.66233	-4.08398	KEN
1615	Dalcoo Medical Centre	Medical Clinic	Private Practice - Clinical Officer	Operational	34.53479	0.90664	KEN
1616	Dalsan Medical Clinic	Medical Clinic	Private Practice - Clinical Officer	Operational	35.15529	1.09064	KEN
1617	Dam Pharmacy and Clinic	Medical Clinic	Private Practice - Clinical Officer	Operational	39.65607	-0.4636	KEN
1618	Dambalafachana Health Centre	Health Centre	Ministry of Health	Operational	38.7499	3.51002	KEN
1619	Dambas Health Centre	Health Centre	Ministry of Health	Operational	40.01746	2.40306	KEN
1620	Danaba Health Centre	Health Centre	Ministry of Health	Operational	39.78288	3.33795	KEN
1621	Danama Medical Clinic	Medical Clinic	Private Practice - Nurse / Midwife	Operational	36.62788	-0.73379	KEN
1622	Dandora (EDARP) Clinic	Medical Clinic	Kenya Episcopal Conference-Catholic Secretariat	Operational	36.89614	-1.25734	KEN
1623	Dandora Health Service	Medical Clinic	Private Practice - General Practitioner	Operational	36.9098	-1.24563	KEN
1624	Dandora I Health Centre	Health Centre	Local Authority	Operational	36.88843	-1.26013	KEN
1625	Dandora II Health Centre	Health Centre	Local Authority	Operational	36.88775	-1.25761	KEN
1626	Dandora Medical and Laboratory Services (Kojwang)	Medical Clinic	Private Practice - General Practitioner	Operational	36.90709	-1.24586	KEN
1627	Dandora Medical Centre	Medical Clinic	Private Practice - Unspecified	Operational	36.90928	-1.24262	KEN
1628	Dandu Health Centre	Health Centre	Ministry of Health	Operational	39.88232	3.42137	KEN
1629	Danrose Clinic	Medical Clinic	Private Practice - Nurse / Midwife	Operational	40.09756	-3.23561	KEN
1630	Danyere Health Centre	Health Centre	Ministry of Health	Operational	38.74022	0.00674	KEN
1631	Dap Health Clinic	Medical Clinic	Private Practice - Medical Specialist	Operational	36.91284	-1.26229	KEN
1632	Daraja Medical Clinic	Medical Clinic	Private Enterprise (Institution)	Operational	34.76348	-0.66604	KEN
1633	Darajani Medical Clinic	Medical Clinic	Private Practice - Clinical Officer	Operational	39.70234	-3.99792	KEN
1634	Darushif Medical Clinic	Medical Clinic	Private Practice - Clinical Officer	Not-Operational	36.89202	-1.27798	KEN
1635	David Kariuki Medical Centre	Medical Clinic	Private Practice - Clinical Officer	Operational	40.12152	-3.21872	KEN
1636	Dawa Jema Medical Cl	Medical Clinic	Private Practice - Nurse / Midwife	Operational	36.93887	-0.99403	KEN
1637	Dawa Mart Clinic	Medical Clinic	Private Practice - Nurse / Midwife	Operational	37.98198	0.38552	KEN
1638	Dawa Medical Clinic (Nyeri South)	Medical Clinic	Private Practice - Nurse / Midwife	Operational	36.8893	-0.412539	KEN
1639	Dawida Maternity Nursing Home	Other Hospital	Private Enterprise (Institution)	Operational	38.22012	-3.24258	KEN
1640	Day Light Clinic	Medical Clinic	Private Enterprise (Institution)	Not-Operational	34.9562	0.692313	KEN
1641	Debomart Med Clinic	Medical Clinic	Private Practice - Medical Specialist	Operational	36.85532	-1.29165	KEN
1642	Delamere Clinic	Medical Clinic	Company Medical Service	Operational	36.1948	-0.46866	KEN
1643	Delight Chemist & Lab	Medical Clinic	Private Practice - General Practitioner	Operational	36.86616	-1.25304	KEN
1644	Delina Health Care	Medical Clinic	Private Practice - Nurse / Midwife	Operational	36.96894	-0.49033	KEN
1645	Delta Medical Clinic Dandora	Medical Clinic	Private Enterprise (Institution)	Operational	36.9098	-1.24064	KEN
1646	Dental Clinic Dr Mwiti Jm	Medical Clinic	Private Practice - General Practitioner	Operational	37.65273	0.0465	KEN
1647	Denticheck Clinical Services	Medical Clinic	Private Practice - Unspecified	Operational	36.29532	-0.71185	KEN
1648	Dentomed Clinic	Medical Clinic	Private Enterprise (Institution)	Operational	35.73365	-0.25003	KEN
1649	Dertu Health Centre	Health Centre	Ministry of Health	Operational	39.79852	0.27263	KEN
1650	Dertu Medical Clinic	Medical Clinic	Private Practice - Clinical Officer	Operational	39.64608	-0.4436	KEN
1651	Dessein Health Care	Medical Clinic	Private Practice - General Practitioner	Operational	36.84868	-1.31471	KEN
1652	Destiny Medical Clinic	Medical Clinic	Private Enterprise (Institution)	Operational	36.64148	-1.11345	KEN
1653	Destiny Medical Clinic (Kinoro-Imenti South)	Medical Clinic	Private Practice - Nurse / Midwife	Operational	37.62985	-0.17917	KEN
1654	Deteni Medical Clinic	Medical Clinic	Private Practice - Clinical Officer	Operational	39.56164	-3.94773	KEN
1655	Devki Staff Clinic	Medical Clinic	Parastatal	Operational	36.98972	-1.44456	KEN
1656	Devki Staff Clinic (Ruiru)	Medical Clinic	Company Medical Service	Operational	36.95597	-1.14901	KEN
1657	Dhanun Clinic	Medical Clinic	Private Practice - General Practitioner	Operational	39.66323	-0.45999	KEN
1658	Diana Medical Clinic	Medical Clinic	Private Practice - Nurse / Midwife	Operational	37.094	-0.13316	KEN
1659	Diani Health Centre	Health Centre	Ministry of Health	Operational	39.5677	-4.27434	KEN
1660	Dice Clinic Migori	Medical Clinic	Non-Governmental Organizations	Operational	34.47687	-1.06028	KEN
1661	Dienya Health Centre	Health Centre	Ministry of Health	Operational	34.40699	0.00154	KEN
1662	Difathas Health Centre	Health Centre	Ministry of Health	Operational	37.40213	-0.55419	KEN
1663	Diff Health Centre	Health Centre	Ministry of Health	Operational	40.95947	0.99408	KEN
1664	Dilmanyaley Health Centre	Health Centre	Ministry of Health	Operational	39.57035	0.84416	KEN
1665	Diplomat Clinic	Medical Clinic	Private Enterprise (Institution)	Operational	37.24184	0.08654	KEN
1666	Diplomatic Medical Clinic	Medical Clinic	Private Practice - Unspecified	Operational	37.24182	0.08655	KEN
1667	Disciples of Mercy Clinic	Medical Clinic	Kenya Episcopal Conference-Catholic Secretariat	Operational	34.80129	-0.05596	KEN
1668	Diwopa Health Centre	Health Centre	Kenya Episcopal Conference-Catholic Secretariat	Operational	36.91425	-1.26945	KEN
1669	Doldol Sub District Hospital	Sub-District Hospital	Ministry of Health	Operational	37.16561	0.39166	KEN
1670	Dolphil Nursing & Maternity Home	Other Hospital	Christian Health Association of Kenya	Operational	34.5611	0.04515	KEN
1671	Dommy Medical Clinic	Medical Clinic	Private Enterprise (Institution)	Operational	36.6238	-1.08163	KEN
1672	Dona Medical Clinical	Medical Clinic	Private Enterprise (Institution)	Operational	36.9041	-0.904477	KEN
1673	Dorjos Health Services	Medical Clinic	Private Enterprise (Institution)	Operational	37.65489	0.04822	KEN
1674	Dr Aa Kibwana Clinic	Medical Clinic	Private Enterprise (Institution)	Operational	39.6684	-4.04562	KEN
1675	Dr Ajay Chyaniyara Medical Clinic	Medical Clinic	Private Practice - Medical Specialist	Operational	37.094	-0.001332	KEN
1676	Dr Akoto Mc	Not in List	Private Practice - Medical Specialist	Operational	35.01087	1.01597	KEN
1677	Dr Aluvaala Medical Clinic	Medical Clinic	Private Practice - Medical Specialist	Operational	36.07247	-0.28489	KEN
1678	Dr Amardeep Singh Clinic	Medical Clinic	Private Practice - General Practitioner	Operational	37.45054	-0.5375	KEN
1679	Dr Ambeva Clinic	Medical Clinic	Private Practice - Unspecified	Operational	39.67352	-4.0496	KEN
1680	Dr Ashwin Clinic	Medical Clinic	Private Practice - General Practitioner	Operational	36.81616	-1.28186	KEN
1681	Dr Awimbo E Clinic	Medical Clinic	Private Practice - Unspecified	Operational	39.66464	-4.06156	KEN
1682	Dr Aziz Mohamed Medical Clinic	Medical Clinic	Private Practice - Unspecified	Operational	36.801	-1.2546	KEN
1683	Dr B K Njuguna	Medical Clinic	Private Practice - Medical Specialist	Operational	37.28039	-0.5048	KEN
1684	Dr B.K.Kariuki	Medical Clinic	Private Practice - Medical Specialist	Operational	36.06665	-0.28453	KEN
1685	Dr Babu Bora clinic	Medical Clinic	Private Practice - Medical Specialist	Operational	36.07513	-0.28322	KEN
1686	Dr Barnados House clinic	Medical Clinic	Kenya Episcopal Conference-Catholic Secretariat	Operational	36.81468	-1.31479	KEN
1687	Dr Bernad M Oduor Clinic	Medical Clinic	Private Practice - Unspecified	Operational	40.11979	-3.21718	KEN
1688	Dr Chamia Clinic	Medical Clinic	Private Practice - Unspecified	Operational	39.67359	-4.06385	KEN
1689	Dr Chaundry Dental Services (Nairobi)	Medical Clinic	Private Practice - Unspecified	Operational	36.82241	-1.28091	KEN
1690	Dr David Chew Clinic	Medical Clinic	Private Practice - Medical Specialist	Operational	36.81769	-1.28299	KEN
1691	Dr Dhanji Clinic	Medical Clinic	Private Practice - Unspecified	Operational	39.66094	-4.03316	KEN
1692	Dr Dhutia Clinic	Medical Clinic	Private Practice - Unspecified	Operational	39.66257	-4.03576	KEN
1693	Dr Dosajee Medical Clinic	Medical Clinic	Private Practice - Unspecified	Operational	40.07114	-3.13066	KEN
1694	Dr Dz Shaudia Clinic	Medical Clinic	Private Practice - Unspecified	Not-Operational	40.0883	-3.22413	KEN
1695	Dr E K Ritho Paediatric Clinic	Medical Clinic	Private Practice - Medical Specialist	Operational	36.94879	-0.42079	KEN
1696	Dr Eliud Njuguna (Parklands)	Medical Clinic	Private Practice - Medical Specialist	Operational	36.81147	-1.26444	KEN
1697	Dr Eshtera Clinic	Medical Clinic	Private Practice - General Practitioner	Operational	34.45688	-0.53032	KEN
1698	Dr F Kanyingi Medical Clinic	Medical Clinic	Private Practice - Medical Specialist	Operational	36.95046	-0.42196	KEN
1699	Dr Florence Murila (Ngong Road)	Medical Clinic	Private Practice - Medical Specialist	Operational	36.79929	-1.29822	KEN
1700	Dr Gachare Medical Clinic	Medical Clinic	Private Enterprise (Institution)	Operational	36.8064	-1.29483	KEN
1701	Dr Gacheru Clinic	Medical Clinic	Private Practice - Unspecified	Operational	37.094	-0.001332	KEN
1702	Dr Gachiri	Medical Clinic	Private Practice - Medical Specialist	Operational	37.0685	-1.02794	KEN
1703	Dr Gathuo Clinic	Medical Clinic	Private Practice - Unspecified	Operational	39.67352	-4.04906	KEN
1704	Dr George Munene Medical Clinic	Medical Clinic	Private Practice - General Practitioner	Operational	36.81619	-1.2823	KEN
1705	Dr Gichuru Mwangi	Medical Clinic	Private Practice - Medical Specialist	Operational	36.81147	-1.26444	KEN
1706	Dr Gikandi Clinic	Medical Clinic	Private Practice - Unspecified	Operational	39.67352	-4.04906	KEN
1707	Dr Gitah Shah Clinic	Medical Clinic	Private Practice - Unspecified	Operational	39.67352	-4.04906	KEN
1708	Dr Gupta Clinic	Medical Clinic	Private Enterprise (Institution)	Operational	39.68036	-4.06498	KEN
1709	Dr Hassannali Clinic	Medical Clinic	Private Enterprise (Institution)	Operational	39.68036	-4.06498	KEN
1710	Dr Henry Abwao	Medical Clinic	Private Practice - Medical Specialist	Operational	36.81147	-1.26444	KEN
1711	Dr Il Muturi Clinic	Medical Clinic	Private Practice - Medical Specialist	Operational	36.95192	-0.42179	KEN
1712	Dr Irimu Medical Clinic	Medical Clinic	Private Practice - General Practitioner	Operational	36.79911	-1.29467	KEN
1713	Dr Irungu Mwangi Dermatology Clinic	Medical Clinic	Private Practice - Medical Specialist	Operational	36.94853	-0.42216	KEN
1714	Dr J A Alouch	Medical Clinic	Private Enterprise (Institution)	Operational	36.80901	-1.29453	KEN
1715	Dr J B Wasuna	Medical Clinic	Private Practice - Unspecified	Operational	39.67359	-4.06385	KEN
1716	Dr J K Kimani	Medical Clinic	Private Practice - Medical Specialist	Operational	37.28039	-0.5048	KEN
1717	Dr J L Amugugaba Clinic (Nairobi)	Medical Clinic	Private Practice - General Practitioner	Operational	36.82356	-1.28447	KEN
1718	Dr James Murgor Mc	Medical Clinic	Private Practice - Medical Specialist	Operational	35.00129	1.01628	KEN
1719	Dr Jemmah & Nyawange Med Clinic	Medical Clinic	Private Practice - General Practitioner	Operational	36.82763	-1.28799	KEN
1720	Dr Juma Clinic	Medical Clinic	Private Practice - Medical Specialist	Operational	37.1256	-0.492755	KEN
1721	Dr K K Vora Clinic	Medical Clinic	Private Practice - Unspecified	Operational	39.68036	-4.06498	KEN
1722	Dr Kaguta Clinic	Medical Clinic	Private Practice - Unspecified	Operational	39.67352	-4.04906	KEN
1723	Dr Kalyas Clinic	Medical Clinic	Private Practice - Medical Specialist	Operational	36.07442	-0.28316	KEN
1724	Dr Kamande Clinic	Medical Clinic	Private Practice - Unspecified	Operational	39.67359	-4.06385	KEN
1725	Dr Kandwalla Clinic	Medical Clinic	Private Practice - Unspecified	Operational	39.68036	-4.06498	KEN
1726	Dr Kanina B K Urology Clinic	Medical Clinic	Private Practice - Medical Specialist	Operational	36.56926	-0.25236	KEN
1727	Dr Kanyiri Dental Clinic	Medical Clinic	Private Practice - Unspecified	Not-Operational	37.094	-0.001332	KEN
1728	Dr Karania Medical Clinic	Medical Clinic	Private Practice - General Practitioner	Operational	36.07491	-0.28534	KEN
1729	Dr Karima Clinic	Medical Clinic	Private Practice - Unspecified	Operational	39.67121	-4.06901	KEN
1730	Dr Kariuki	Medical Clinic	Private Practice - Unspecified	Operational	37.0685	-1.02794	KEN
1731	Dr Kariuki N M Psychiatric Clinic	Medical Clinic	Private Practice - Medical Specialist	Operational	36.95297	-0.42324	KEN
1732	Dr Kariuki R F Clinic	Medical Clinic	Private Practice - Unspecified	Operational	39.67335	-4.06347	KEN
1733	Dr Karuu Mc	Medical Clinic	Private Practice - General Practitioner	Operational	35.00164	1.01896	KEN
1734	Dr Khisa Mc	Medical Clinic	Private Practice - Medical Specialist	Operational	35.00234	1.01413	KEN
1735	Dr Kiara Medical Clinic	Medical Clinic	Private Practice - Unspecified	Operational	37.2411	0.08565	KEN
1736	Dr Kiara Medical Clinic	Medical Clinic	Private Practice - Unspecified	Operational	37.2411	0.08565	KEN
1737	Dr Kibe Medical Clinic	Medical Clinic	Private Practice - Clinical Officer	Not-Operational	34.3986	4.24126	KEN
1738	Dr Kibec Clinic	Medical Clinic	Private Practice - General Practitioner	Operational	36.94874	-0.42112	KEN
1739	Dr Kimani Gicharo Clinic	Medical Clinic	Private Practice - Medical Specialist	Operational	37.07478	-1.03427	KEN
1740	Dr Kingondu Clinic (Kilimani)	Medical Clinic	Private Practice - Medical Specialist	Operational	36.8034	-1.2957	KEN
1741	Dr Kiome Clinic	Medical Clinic	Private Practice - Medical Specialist	Operational	37.65313	0.04625	KEN
1742	Dr Kiomes Clinic	Medical Clinic	Private Practice - Unspecified	Operational	37.65323	0.04623	KEN
1743	Dr Kiptum Medical Clinic	Medical Clinic	Private Practice - General Practitioner	Operational	35.00753	1.01411	KEN
1744	Dr Kirash Shah Clinic	Medical Clinic	Private Practice - Unspecified	Operational	39.67352	-4.04906	KEN
1745	Dr Kirima Clinic	Medical Clinic	Private Practice - Unspecified	Operational	39.67121	-4.06498	KEN
1746	Dr Kishor J D Medical Centre	Medical Clinic	Private Practice - General Practitioner	Operational	36.82674	-1.28333	KEN
1747	Dr L L M Muturi Medical Clinic	Medical Clinic	Private Practice - Medical Specialist	Operational	37.094	-0.001332	KEN
1748	Dr L M Macharia Dental Clinic	Medical Clinic	Private Practice - Medical Specialist	Operational	37.16342	-0.472079	KEN
1749	Dr L N Wagana Clinic	Medical Clinic	Private Practice - Medical Specialist	Operational	36.95882	-0.42172	KEN
1750	Dr M H Shah Medical Clinic	Medical Clinic	Private Practice - Medical Specialist	Operational	37.094	-0.001332	KEN
1751	Dr M M Gichangi Opthamological Clinic	Medical Clinic	Private Practice - Medical Specialist	Operational	37.094	-0.001332	KEN
1752	Dr M M Mburu Gynae / Obstretric Clinic	Medical Clinic	Private Practice - Medical Specialist	Operational	36.94879	-0.42082	KEN
1753	Dr M S Saroya Medical Clinic (Nairobi)	Medical Clinic	Private Practice - General Practitioner	Operational	36.82318	-1.28086	KEN
1754	Dr Macharia	Medical Clinic	Private Practice - Medical Specialist	Not-Operational	37.0685	-1.02794	KEN
1755	Dr Mahero Clinic	Medical Clinic	Private Practice - Unspecified	Operational	39.67352	-4.04906	KEN
1756	Dr Maina	Medical Clinic	Private Enterprise (Institution)	Operational	37.093	-1.07156	KEN
1757	Dr Maina Ruga Medical Clinic	Medical Clinic	Private Practice - General Practitioner	Operational	36.83143	-1.27461	KEN
1758	Dr Maina Skin Clinic (Ngara)	Medical Clinic	Private Practice - Unspecified	Operational	36.82817	-1.27692	KEN
1759	Dr Manyara Clinic	Medical Clinic	Private Practice - Medical Specialist	Operational	36.07493	-0.30228	KEN
1760	Dr Marami Clinic	Medical Clinic	Private Practice - Unspecified	Operational	39.67352	-4.04906	KEN
1761	Dr Mate Gynae/Obstetic Clinic	Medical Clinic	Private Practice - Medical Specialist	Operational	37.094	-0.001332	KEN
1762	Dr Mboloi Clinic	Medical Clinic	Private Practice - General Practitioner	Operational	36.80734	-1.30202	KEN
1763	Dr Mbuthia Clinic	Medical Clinic	Private Practice - Unspecified	Operational	37.07632	0.01644	KEN
1764	Dr Miyalla Clinic	Medical Clinic	Private Practice - Unspecified	Operational	39.67352	-4.04906	KEN
1765	Dr MOHamed Clinic	Medical Clinic	Private Practice - Unspecified	Operational	36.8499	-1.2956	KEN
1766	Dr Montet Medical Clinic	Medical Clinic	Private Practice - Unspecified	Operational	36.8064	-1.29483	KEN
1767	Dr Muasya Medical Clinic	Medical Clinic	Private Practice - Unspecified	Operational	36.81337	-1.27623	KEN
1768	Dr Mugo Medical Clinic	Medical Clinic	Private Practice - Medical Specialist	Operational	36.0447	-0.16964	KEN
1769	Dr Muhindi Clinic (Kilimani)	Medical Clinic	Private Practice - General Practitioner	Operational	36.8034	-1.2957	KEN
1770	Dr Muhiu Medical Clinic	Medical Clinic	Private Practice - Medical Specialist	Operational	37.1602	-0.713561	KEN
1771	Dr Mukui	Medical Clinic	Private Practice - Medical Specialist	Operational	37.0685	-1.02794	KEN
1772	Dr Mukui F K Psychiatric Clinic	Medical Clinic	Private Practice - Medical Specialist	Operational	36.95346	-0.42231	KEN
1773	Dr Mulingwa	Medical Clinic	Private Practice - Medical Specialist	Operational	37.07595	-1.03633	KEN
1774	Dr Muraya Clinic	Medical Clinic	Private Practice - Medical Specialist	Operational	37.27912	-0.50241	KEN
1775	Dr Mureithi Clinic (Kilimani)	Medical Clinic	Private Practice - General Practitioner	Operational	36.81183	-1.28989	KEN
1776	Dr Mushtaq Muhammad	Medical Clinic	Private Practice - Medical Specialist	Operational	37.45207	-0.53545	KEN
1777	Dr Musili Clinic (Afya Centre-Nairobi)	Medical Clinic	Private Practice - Medical Specialist	Operational	36.82763	-1.28799	KEN
1778	Dr Mustafa Kamani Clinic	Medical Clinic	Private Practice - General Practitioner	Operational	39.96865	-3.34525	KEN
1779	Dr Muthiora Clinic	Medical Clinic	Private Practice - Unspecified	Operational	37.094	-0.001332	KEN
1780	Dr Muthuri Jj Clinic	Medical Clinic	Private Practice - Unspecified	Operational	37.65219	0.04783	KEN
1781	Dr Mutuma Medical Clinic	Medical Clinic	Private Practice - Unspecified	Operational	37.41091	-1.24231	KEN
1782	Dr Mwangi	Medical Clinic	Private Practice - General Practitioner	Operational	36.07529	-0.028353	KEN
1783	Dr Mwangi Medical Clinic	Medical Clinic	Private Practice - Medical Specialist	Operational	36.95065	-0.42204	KEN
1784	Dr N Mwangome Clinic	Medical Clinic	Private Practice - Unspecified	Operational	39.67352	-4.04906	KEN
1785	Dr Nabakwe Clinic	Medical Clinic	Private Practice - Unspecified	Operational	35.27979	0.51671	KEN
1786	Dr Nahif Maamry Clinic	Medical Clinic	Private Practice - Unspecified	Operational	39.6591	-4.06503	KEN
1787	Dr Ndambuki Clinic	Medical Clinic	Private Practice - Medical Specialist	Operational	37.1638	-0.471308	KEN
1788	Dr Ndambuki Clinic	Medical Clinic	Private Practice - Medical Specialist	Operational	37.28039	-0.5048	KEN
1789	Dr Ndanya Medical Clinic	Medical Clinic	Private Enterprise (Institution)	Operational	37.07833	0.01584	KEN
1790	Dr Ndungu Wamburu Clinic	Medical Clinic	Private Practice - Medical Specialist	Operational	37.094	-0.001332	KEN
1791	Dr Ngatia's Clinic	Medical Clinic	Private Practice - Unspecified	Operational	37.65438	0.04827	KEN
1792	Dr Ngotho Medical Clinic	Medical Clinic	Private Practice - Medical Specialist	Operational	36.04868	-0.16937	KEN
1793	Dr Nguhiu	Medical Clinic	Private Practice - Medical Specialist	Operational	37.0685	-1.02794	KEN
1794	Dr Njoroge Clinic	Medical Clinic	Private Practice - Unspecified	Operational	37.07563	0.01625	KEN
1795	Dr Njuguna Thuo Gynae/ Obstetic Clinic	Medical Clinic	Private Practice - Medical Specialist	Operational	37.094	-0.001332	KEN
1796	Dr Nyandiko Clinic	Medical Clinic	Private Practice - General Practitioner	Operational	35.3642	0.682797	KEN
1797	Dr Nzuki Hildapaed Clinic	Medical Clinic	Private Practice - Medical Specialist	Operational	36.82113	-1.28443	KEN
1798	Dr Ogaro Medical Clinic	Medical Clinic	Private Practice - General Practitioner	Operational	35.22395	0.51684	KEN
1799	Dr Ogindo's Clinic	Medical Clinic	Private Practice - General Practitioner	Operational	36.07401	0.28276	KEN
1800	Dr Okanga J B O	Medical Clinic	Private Practice - Unspecified	Operational	39.67352	-4.04906	KEN
1801	Dr Osore's Clinic	Medical Clinic	Private Practice - Medical Specialist	Operational	36.07526	-0.28331	KEN
1802	Dr P M Mbugua	Medical Clinic	Private Practice - Medical Specialist	Operational	37.094	-0.001332	KEN
1803	Dr Parmar Clinic	Medical Clinic	Private Practice - General Practitioner	Operational	36.8206	-1.28273	KEN
1804	Dr Parmar Medical Clinic (Nairobi)	Medical Clinic	Private Practice - General Practitioner	Operational	36.81847	-1.28384	KEN
1805	Dr Paul Ondiege Clinic	Medical Clinic	Private Practice - General Practitioner	Operational	36.81655	-1.27966	KEN
1806	Dr Rajesh Gandhi Clinic	Medical Clinic	Private Practice - General Practitioner	Operational	37.65411	0.04566	KEN
1807	Dr Rati S Shah	Medical Clinic	Private Practice - Unspecified	Operational	39.66357	-4.04926	KEN
1808	Dr Safdar S Saeed Clinic	Medical Clinic	Private Practice - General Practitioner	Operational	39.67293	-4.05432	KEN
1809	Dr Samuel Njenga (Kitale Medical Centre)	Medical Clinic	Private Practice - Medical Specialist	Operational	35.00741	1.01637	KEN
1810	Dr Shanti Haria	Medical Clinic	Private Practice - Medical Specialist	Operational	36.07737	-0.2997	KEN
1811	Dr Sharma Clinic	Medical Clinic	Private Practice - Unspecified	Operational	39.6749	-4.02795	KEN
1812	Dr Sharma Medical Clinic	Medical Clinic	Private Practice - General Practitioner	Operational	36.96089	-1.14387	KEN
1813	Dr Sheth Clinic	Medical Clinic	Private Practice - Unspecified	Operational	39.67352	-4.04906	KEN
1814	Dr Sirdesh Jari Clinic	Medical Clinic	Private Practice - Unspecified	Operational	39.6749	-4.06901	KEN
1815	Dr Somba Clinic	Medical Clinic	Private Practice - Unspecified	Operational	37.094	-0.001332	KEN
1816	Dr Stephen Macharia Medical Clinic	Medical Clinic	Private Practice - General Practitioner	Operational	36.82356	-1.28447	KEN
1817	Dr Thuo Clinic	Medical Clinic	Private Practice - General Practitioner	Operational	36.95046	-0.42196	KEN
1818	Dr Thuo's Clinic Kitengela	Medical Clinic	Private Practice - General Practitioner	Operational	36.95927	-1.47626	KEN
1819	Dr V M Muyembe Orthopaedic Clinic	Medical Clinic	Private Practice - Medical Specialist	Operational	37.094	-0.001332	KEN
1820	Dr Varinder Sinun Sur Clinic	Medical Clinic	Private Practice - Unspecified	Operational	39.67121	-4.06901	KEN
1821	Dr Wachira	Medical Clinic	Private Practice - Unspecified	Operational	37.07855	-1.03824	KEN
1822	Dr Waihenya	Medical Clinic	Private Practice - Medical Specialist	Operational	37.0685	-1.02794	KEN
1823	Dr Walumbe Medical Clinic	Medical Clinic	Private Practice - General Practitioner	Operational	36.06643	-0.23467	KEN
1824	Dr Wanjohi	Medical Clinic	Private Practice - Medical Specialist	Operational	37.0685	-1.02794	KEN
1825	Dr Wenyaa Clinic	Medical Clinic	Private Practice - Medical Specialist	Operational	36.07376	-0.28352	KEN
1826	Dr Were Medical Clinic	Medical Clinic	Private Practice - Unspecified	Operational	36.8064	-1.29483	KEN
1827	Dr Yossa Clinic	Medical Clinic	Private Practice - Unspecified	Operational	39.68036	-4.06498	KEN
1828	Dr Yunus Clinic	Medical Clinic	Private Practice - Medical Specialist	Operational	40.11346	-3.20941	KEN
1829	Dr Z Gaza Clinic	Medical Clinic	Private Practice - General Practitioner	Operational	35.27387	0.51681	KEN
1830	Dr Zainab Essajee	Medical Clinic	Private Practice - General Practitioner	Operational	39.6696	-4.05467	KEN
1831	Dr.Charles.J.R.Opondo (landmark plaza)	Medical Clinic	Private Practice - Medical Specialist	Operational	36.80531	-1.29477	KEN
1832	Dr.Henry Wellington Alube (landmark plaza)	Medical Clinic	Private Practice - General Practitioner	Operational	36.80531	-1.29477	KEN
1833	Dr.K.Gicheru(Upper Hill Centre)	Medical Clinic	Private Practice - Medical Specialist	Operational	36.80651	-1.29472	KEN
1834	Dr.P.W.Kamau&Associates(Upper Hill Medical Centre)	Medical Clinic	Private Practice - General Practitioner	Operational	36.80651	-1.29472	KEN
1835	Dreamland Mc Health Centre	Health Centre	Other Faith Based	Operational	34.69675	0.80792	KEN
1836	DRIC (Naivasha)	Health Project	Community	Operational	36.43706	-0.71852	KEN
1837	Drop In Service Centre	Medical Clinic	Non-Governmental Organizations	Operational	39.66703	-4.06221	KEN
1838	Drop Inn Ray Clinic	Medical Clinic	Non-Governmental Organizations	Operational	36.7523	-1.38778	KEN
1839	Drugmart Medical Clinic	Medical Clinic	Private Enterprise (Institution)	Operational	41.86005	3.93799	KEN
1840	Drugnet Medical centre	Medical Clinic	Private Practice - Unspecified	Operational	36.87185	-1.25286	KEN
1841	Dubai Medical Clinic	Medical Clinic	Private Practice - Nurse / Midwife	Operational	36.1702	-0.27528	KEN
1842	Dugo Health Centre	Health Centre	Ministry of Health	Operational	39.38811	3.45856	KEN
1843	Dujis Health Centre	Health Centre	Ministry of Health	Operational	39.3936	0.24958	KEN
1844	Dukana Health Centre (North Horr)	Health Centre	Ministry of Health	Operational	37.27031	3.99819	KEN
1845	Dundori Health Centre	Health Centre	Ministry of Health	Operational	36.23326	-0.25061	KEN
1846	Dunga Nursing Home	Other Hospital	Private Enterprise (Institution)	Operational	34.74435	-0.13157	KEN
1847	Durdur Medical Clinic and Lab	Medical Clinic	Private Practice - Clinical Officer	Operational	39.65852	-0.47995	KEN
1848	Dwa Health Centre	Health Centre	Company Medical Service	Operational	38.01388	-2.39765	KEN
1849	Dzanikeni Medical Clinic	Medical Clinic	Private Practice - Nurse / Midwife	Operational	39.60708	-3.85514	KEN
1850	Dzitsoni Medical Clinic	Medical Clinic	Private Enterprise (Institution)	Operational	39.84997	-3.64227	KEN
1851	Eagle Wings Medical Centre	Medical Clinic	Private Practice - Medical Specialist	Operational	36.7896	-1.32689	KEN
1852	Eagles Health Solution Clinic	Medical Clinic	Private Practice - Clinical Officer	Operational	37.19899	-1.7378	KEN
1853	Earnest Medical Point Centre	Medical Clinic	Private Enterprise (Institution)	Operational	36.94378	-1.39022	KEN
1854	East Africa Portland Cement Company Clinic	Medical Clinic	Company Medical Service	Not-Operational	36.9667	-1.45003	KEN
1855	East End Chemist	Not in List	Private Practice - Unspecified	Unknown	37.65375	0.04766	KEN
1856	East Medical Clinic	Medical Clinic	Private Practice - General Practitioner	Not-Operational	36.90132	-1.25283	KEN
1857	East Way Medical Clinic	Medical Clinic	Private Enterprise (Institution)	Not-Operational	36.9351	-1.36434	KEN
1858	Eastend Clinic	Medical Clinic	Private Practice - Medical Specialist	Operational	37.28039	-0.5048	KEN
1859	Eastern Consultans Laboratory	Medical Clinic	Private Enterprise (Institution)	Operational	37.65204	0.04762	KEN
1860	Eastern Medical Clinic	Medical Clinic	Private Practice - Unspecified	Operational	36.91985	-1.26556	KEN
1861	Eastern Medical Consultants	Medical Clinic	Private Enterprise (Institution)	Operational	37.65204	0.04762	KEN
1862	Eastleigh Health Centre	Health Centre	Local Authority	Operational	36.85087	-1.27175	KEN
1863	Ebenezar Medical Clinic (Muranga North)	Medical Clinic	Private Enterprise (Institution)	Operational	37.1383	-0.627356	KEN
1864	Ebenezer Medical Clinic (Lari)	Medical Clinic	Private Practice - Nurse / Midwife	Operational	36.63841	-1.0401	KEN
1865	Ebenezer Medical Clinic (Malindi)	Medical Clinic	Private Practice - Nurse / Midwife	Operational	40.1053	-3.21881	KEN
1866	Ebenezer Medical Clinic (Nyeri North)	Medical Clinic	Private Practice - Nurse / Midwife	Operational	37.1256	-0.492755	KEN
1867	Ebenezer Medical Clinic (Nyeri South)	Medical Clinic	Private Practice - Nurse / Midwife	Operational	36.96076	-0.42	KEN
1868	Ebenezer Medical Clinic (Thika)	Medical Clinic	Private Enterprise (Institution)	Operational	37.09389	-1.0435	KEN
1869	Ebenezer Medical Services	Medical Clinic	Private Practice - Nurse / Midwife	Operational	36.7922	-1.31496	KEN
1870	Ebenezer Reproductive health clinic	Medical Clinic	Private Enterprise (Institution)	Operational	35.93599	-1.216	KEN
1871	Ebenezer Reproductive health clinic	Medical Clinic	Private Practice - Nurse / Midwife	Operational	35.93599	-1.2166	KEN
1872	Ebuhala Health Centre	Health Centre	Ministry of Health	Operational	34.53126	0.1357	KEN
1873	Ebusiratsi Health Centre	Health Centre	Ministry of Health	Operational	34.63435	0.07941	KEN
1874	Ecclesiates Gathuthuma Bamako	Medical Clinic	Non-Governmental Organizations	Operational	37.1638	-0.471308	KEN
1875	Eclipse Medical Centre	Medical Clinic	Private Practice - Clinical Officer	Pending Opening	39.70926	-4.0126	KEN
1876	EDARP Komarock Health Centre	Medical Clinic	Kenya Episcopal Conference-Catholic Secretariat	Operational	36.91206	-1.26329	KEN
1877	EDARP Njiru Clinic	Medical Clinic	Kenya Episcopal Conference-Catholic Secretariat	Operational	36.93799	-1.25178	KEN
1878	EDARP Soweto Health Centre	Health Centre	Kenya Episcopal Conference-Catholic Secretariat	Operational	36.9097	-1.27951	KEN
1879	Edcef Care Health Services	Medical Clinic	Private Practice - Nurse / Midwife	Operational	36.7435	-1.00444	KEN
1880	Eddiana Hospital	Other Hospital	Private Enterprise (Institution)	Operational	36.92199	-1.20621	KEN
1881	Edkar Health Services	Medical Clinic	Private Practice - Nurse / Midwife	Operational	36.65714	-1.36158	KEN
1882	Edna Clinic	Medical Clinic	Private Enterprise (Institution)	Operational	36.847	-1.27085	KEN
1883	Edna Maternity	Maternity Home	Private Enterprise (Institution)	Operational	36.8595	-1.28053	KEN
1884	Egah Medical Clinic	Medical Clinic	Private Practice - Clinical Officer	Operational	40.11403	-3.22176	KEN
1885	Egerton University	Other Hospital	Other Public Institution	Operational	35.93072	-0.37295	KEN
1886	Egetuki Medical Clinic (Gucha)	Medical Clinic	Private Practice - Nurse / Midwife	Operational	34.71776	-0.77352	KEN
1887	Ekalakala Health Centre	Health Centre	Ministry of Health	Operational	37.2823	-1.38174	KEN
1888	Ekalakala Medical Clinic	Medical Clinic	Private Enterprise (Institution)	Operational	37.28271	-1.58056	KEN
1889	Ekambuli Health Centre	Health Centre	Ministry of Health	Operational	34.57092	-0.106466	KEN
1890	Ekerenyo Sub-District Hospital	Sub-District Hospital	Ministry of Health	Operational	34.98799	-0.52815	KEN
1891	Ekomero Health Centre	Health Centre	Ministry of Health	Operational	34.87	0.52	KEN
1892	Ekwanda Health Centre	Health Centre	Ministry of Health	Operational	34.57131	0.01411	KEN
1893	Elatiai Health Ccare Services Medical Clinic	Medical Clinic	Private Practice - General Practitioner	Operational	36.79125	-2.09585	KEN
1894	Elburgon Sub-District Hospital	Sub-District Hospital	Ministry of Health	Operational	35.80782	-0.30606	KEN
1895	Eldama Ravine (AIC) Health Centre	Health Centre	Christian Health Association of Kenya	Operational	35.72412	0.04088	KEN
1896	Eldama Ravine District Hospital	District Hospital	Ministry of Health	Operational	35.72458	0.0467	KEN
1897	Eldama Ravine Medical Centre	Medical Clinic	Private Practice - Clinical Officer	Operational	35.71884	0.04973	KEN
1898	Eldas Health Centre	Health Centre	Ministry of Health	Operational	39.567	2.48875	KEN
1899	Eldo-Kit Clinic	Medical Clinic	Private Enterprise (Institution)	Operational	35.04546	0.97858	KEN
1900	Eldoret Hospital	Other Hospital	Private Enterprise (Institution)	Operational	35.27482	0.52158	KEN
1901	Eldoret Medical Services	Medical Clinic	Private Practice - General Practitioner	Operational	35.27506	0.51957	KEN
1902	Eldoret MTC Clinic	Medical Clinic	Ministry of Health	Operational	35.27932	0.51257	KEN
1903	Eldoret Rapha Medical Centre	Medical Clinic	Christian Health Association of Kenya	Operational	35.28143	0.52862	KEN
1904	Elelea Health Centre	Health Centre	Ministry of Health	Operational	36.372	2.141	KEN
1905	Elgon View Hospital	Other Hospital	Private Enterprise (Institution)	Operational	35.26418	0.47565	KEN
1906	Elias Medical Clinic	Medical Clinic	Private Practice - Clinical Officer	Pending Opening	37.00771	-1.12315	KEN
1907	Elis Medicare	Medical Clinic	Private Practice - Nurse / Midwife	Operational	37.65735	-0.27399	KEN
1908	Elite Clinic	Medical Clinic	Private Practice - Nurse / Midwife	Operational	36.57782	-0.60808	KEN
1909	Elite Medical Clinic	Medical Clinic	Private Practice - Clinical Officer	Operational	36.7523	-1.38778	KEN
1910	Elite Medical Clinic (Bungoma East)	Medical Clinic	Private Practice - Nurse / Midwife	Operational	34.7796	0.58862	KEN
1911	Elite Medical Clinic (Mathira West)	Medical Clinic	Private Practice - Nurse / Midwife	Operational	37.09781	-0.50593	KEN
1912	Elwak District Hospital	District Hospital	Ministry of Health	Operational	40.93287	2.80995	KEN
1913	Elwak Health Centre	Health Centre	Other Faith Based	Operational	40.92602	2.80764	KEN
1914	Elwangale Health Centre	Health Centre	Ministry of Health	Operational	34.6726	0.148298	KEN
1915	Emahene Medical Clinic	Medical Clinic	Private Practice - Nurse / Midwife	Operational	34.59451	0.17298	KEN
1916	Emali Manchester Medical Clinic	Medical Clinic	Private Practice - General Practitioner	Operational	37.47271	-2.08098	KEN
1917	Emali Model Health Centre	Health Centre	Ministry of Health	Operational	37.46138	-2.07437	KEN
1918	Emali Nursing Home	Medical Clinic	Private Enterprise (Institution)	Operational	37.47313	-2.07907	KEN
1919	Emalindi Health Centre	Health Centre	Ministry of Health	Operational	34.61713	0.13171	KEN
1920	Emanuel Medical Clinic	Medical Clinic	Private Practice - General Practitioner	Operational	36.79099	-2.09632	KEN
1921	Emarti Health Centre	Health Centre	Ministry of Health	Operational	35.22125	-1.04563	KEN
1922	Embakasi Health Centre	Health Centre	Local Authority	Operational	36.91472	-1.30618	KEN
1923	Embakasi Medical Centre	Health Centre	Private Practice - Clinical Officer	Operational	36.89254	-1.32516	KEN
1924	Embakasi Medical Centre (Aun)	Medical Clinic	Private Practice - General Practitioner	Operational	36.86917	-1.27951	KEN
1925	Embonga Health Centre	Health Centre	Ministry of Health	Operational	34.88419	-0.54319	KEN
1926	Embu Children Clinic	Health Centre	Christian Health Association of Kenya	Operational	37.46597	-0.54218	KEN
1927	Embu Provincial General Hospital	Provincial General Hospital	Ministry of Health	Operational	37.4518	-0.53679	KEN
1928	Embu-Mbeere Hospice	Medical Clinic	Ministry of Health	Operational	37.50427	-0.59275	KEN
1929	Emesc Medical Clinic	Medical Clinic	Private Practice - General Practitioner	Operational	35.60059	3.11988	KEN
1930	Emining Health Centre	Health Centre	Ministry of Health	Operational	35.88708	0.14357	KEN
1931	Emirates Medical Clinic	Medical Clinic	Private Practice - Clinical Officer	Operational	39.64491	-0.45112	KEN
1932	Emko Clinic	Medical Clinic	Private Practice - Clinical Officer	Operational	36.78639	-1.30723	KEN
1933	Emmanuel Community Health Clinic	Medical Clinic	Private Practice - Nurse / Midwife	Operational	37.12685	-0.56722	KEN
1934	Emmanuel Medical Centre	Medical Clinic	Private Practice - General Practitioner	Operational	36.89846	-1.27412	KEN
1935	Emmanuel Medical Clinic (Bungoma East)	Medical Clinic	Private Enterprise (Institution)	Operational	34.75768	0.70971	KEN
1936	Emmanuel Medical Clinic (Kangundo)	Medical Clinic	Private Enterprise (Institution)	Not-Operational	37.2815	-1.28001	KEN
1937	Emmanuel Medical Clinic (Nyeri North)	Medical Clinic	Private Practice - Nurse / Midwife	Operational	36.7789	-0.12245	KEN
1938	Emmaus Clinic	Medical Clinic	Private Practice - Nurse / Midwife	Operational	35.69344	-0.58026	KEN
1939	Emmaus Medical Clinic	Medical Clinic	Private Practice - Nurse / Midwife	Operational	36.85284	-0.74131	KEN
1940	Emmaus Nursing Home	Maternity Home	Private Enterprise (Institution)	Operational	36.8912	-1.28031	KEN
1941	Emuhaya Sub District Hospital	Sub-District Hospital	Ministry of Health	Operational	34.63297	0.11259	KEN
1942	Emukaya Clinic	Medical Clinic	Private Enterprise (Institution)	Operational	34.70252	0.31848	KEN
1943	Emusire Health Centre	Health Centre	Ministry of Health	Operational	34.6068	0.0843	KEN
1944	Enabelbel Health Centre	Health Centre	Ministry of Health	Operational	35.89382	-0.79673	KEN
1945	Enanga Clinic	Medical Clinic	Private Practice - Nurse / Midwife	Operational	34.61	0.1257	KEN
1946	Endarasha Medical Clinic	Medical Clinic	Private Practice - Clinical Officer	Operational	36.79689	-0.30634	KEN
1947	Endarasha Rural Health Centre	Health Centre	Ministry of Health	Operational	36.79406	-0.30678	KEN
1948	Endebess District Hospital	District Hospital	Ministry of Health	Operational	34.85757	1.07897	KEN
1949	Endiba Health Centre	Health Centre	Ministry of Health	Operational	34.96206	-0.55994	KEN
1950	Endo Health Centre	Health Centre	Kenya Episcopal Conference-Catholic Secretariat	Operational	35.6262	1.26352	KEN
1951	Engashura Health Centre	Health Centre	Ministry of Health	Operational	36.13405	-0.25958	KEN
1952	Engineer District Hospital	District Hospital	Ministry of Health	Operational	36.5919	-0.61053	KEN
1953	Engineer Medical Clinic	Medical Clinic	Private Practice - Nurse / Midwife	Operational	36.57481	-0.6053	KEN
1954	Engos Health Cente	Health Centre	Christian Health Association of Kenya	Operational	34.91971	-1.27168	KEN
1955	Enkasiti Roses Farm Clinic	Medical Clinic	Private Enterprise (Institution)	Operational	37.24623	-1.03607	KEN
1956	Enkirotet Medical Clinic	Medical Clinic	Private Practice - Nurse / Midwife	Operational	37.69565	-3.04837	KEN
1957	Enkorika Health Centre	Health Centre	Ministry of Health	Operational	36.92131	-1.96444	KEN
1958	Enoosaen Health Centre	Health Centre	Ministry of Health	Operational	34.73355	-1.0223	KEN
1959	Enoosaen Zh Clinic	Medical Clinic	Private Practice - Nurse / Midwife	Operational	34.72988	-1.02393	KEN
1960	Entarara Health Centre	Health Centre	Ministry of Health	Operational	37.62565	-2.9954	KEN
1961	Entasekera Health Centre	Health Centre	Other Faith Based	Operational	35.85272	-1.85142	KEN
1962	Entasopia Health Centre	Health Centre	Ministry of Health	Operational	36.0535	-1.78378	KEN
1963	Enzai Afya Medical Clinic	Medical Clinic	Private Practice - Nurse / Midwife	Operational	37.31462	-1.84136	KEN
1964	Enzaro Health Centre	Health Centre	Ministry of Health	Operational	34.70239	0.00135	KEN
1965	Equator Clinic	Medical Clinic	Private Practice - Nurse / Midwife	Operational	34.09884	0.45979	KEN
1966	Equator Health Centre	Health Centre	Ministry of Health	Operational	35.56755	-0.00074	KEN
1967	Equity Medical Clinic	Medical Clinic	Private Practice - Clinical Officer	Operational	37.96626	-2.41279	KEN
1968	Equity Medical Clinic Embulbul	Medical Clinic	Private Practice - Nurse / Midwife	Operational	36.67308	-1.33497	KEN
1969	Eregi Mission Health Centre	Health Centre	Other Faith Based	Operational	34.7019	0.15696	KEN
1970	Ereto Health Centre	Health Centre	Non-Governmental Organizations	Operational	36.20453	-1.12233	KEN
1971	Eronge Health Centre	Health Centre	Christian Health Association of Kenya	Operational	35.02923	-0.84253	KEN
1972	Esageri Health Centre	Health Centre	Ministry of Health	Operational	35.82863	-0.01726	KEN
1973	Esani Sub-District Hospital	Sub-District Hospital	Ministry of Health	Operational	34.9435	-0.695329	KEN
1974	Escutar Health Partners Medical Clinic	Medical Clinic	Private Practice - Nurse / Midwife	Operational	37.55629	-1.48292	KEN
1975	Eshiabwali Health Centre	Health Centre	Ministry of Health	Operational	34.63458	0.12723	KEN
1976	Eshibimbi Health Centre	Health Centre	Ministry of Health	Pending Opening	34.59632	0.2109	KEN
1977	Eshimukoko Health Centre	Health Centre	Ministry of Health	Operational	34.56581	0.21534	KEN
1978	Eshinutsa Health Centre	Health Centre	Ministry of Health	Operational	34.63458	0.15045	KEN
1979	Eshisiru Medical Cottage	Medical Clinic	Private Practice - Clinical Officer	Operational	34.73676	0.28014	KEN
1980	Esiarambatsi Health Centre	Health Centre	Ministry of Health	Operational	34.60738	0.08084	KEN
1981	Esirulo Imani Medical Clinic	Medical Clinic	Private Practice - Clinical Officer	Operational	34.6144	0.116213	KEN
1982	Esther Memorial Nursing Home	Health Centre	Private Enterprise (Institution)	Operational	36.11773	-0.23076	KEN
1983	Etago Sub-District Hospital	Sub-District Hospital	Ministry of Health	Operational	34.6593	-0.90237	KEN
1984	Etono Health Centre	Health Centre	Ministry of Health	Operational	34.9543	-0.51132	KEN
1985	Eunice Medical Clinic	Medical Clinic	Private Practice - Nurse / Midwife	Operational	36.94388	-0.54825	KEN
1986	Eureka Medical Clinic	Medical Clinic	Private Practice - Nurse / Midwife	Operational	34.3472	4.21592	KEN
1987	Euvan Medical Clinic	Medical Clinic	Private Practice - Nurse / Midwife	Operational	36.14682	-0.15042	KEN
1988	Everest Dental Group Karatina Clinic	Medical Clinic	Private Practice - Medical Specialist	Operational	37.07586	-0.28962	KEN
1989	Everest Health Care(Mwingi Central)	Medical Clinic	Private Practice - Clinical Officer	Operational	38.05619	-0.93461	KEN
1990	Evesben Foundation Medical Clinic	Medical Clinic	Private Practice - Clinical Officer	Operational	36.79461	-1.31705	KEN
1991	Ewaso Ngiro Health Centre	Health Centre	Other Faith Based	Operational	35.76178	-1.15086	KEN
1992	Excel Health Services	Medical Clinic	Private Practice - Clinical Officer	Operational	39.64396	-0.44514	KEN
1993	Exodus Community Health Care	Medical Clinic	Private Practice - Unspecified	Operational	36.91687	-1.27926	KEN
1994	Exodus Medical Clinic	Medical Clinic	Private Practice - Nurse / Midwife	Operational	34.58018	-1.07101	KEN
1995	Express Medical Clinic	Medical Clinic	Private Practice - Clinical Officer	Operational	37.12668	-0.48316	KEN
1996	Eye Care Centre	Medical Clinic	Private Practice - Medical Specialist	Operational	37.6531	0.0464	KEN
1997	Eymole Health Centre	Health Centre	Ministry of Health	Operational	40.1972	4.03325	KEN
1998	Eymole Health Centre	Health Centre	Ministry of Health	Operational	40.1972	4.03425	KEN
[truncated: 7,315 more rows]
